# Supplementary material for: Differential expression of neurogenes among breast cancer subtypes identifies high risk patients
Source: Oncotarget. 2015 Dec 10;7(5):5313–26. doi: 10.18632/oncotarget.6543 (PMC4868688; doi:10.18632/oncotarget.6543)
Supplement: Supplementary file 2 [file oncotarget-07-5313-s002.xlsx]

## Sheet: SUPP TAB 1
Gene	Refseq Protein ID	Transc Refseq	UniGene Cluster	Entrez Gene Cyto Band	Aliases & Descriptions
ABAT	NP_000654 /// NP_001120920 /// NP_065737	NM_000663 /// NM_001127448 /// NM_020686	Hs.336768	chr16p13.2	4-aminobutyrate aminotransferase
ABCA1	NP_005493	NM_005502	Hs.429294	chr9q31.1	ATP-binding cassette, sub-family A (ABC1), member 1
ABCA10	NP_525021.3	NM_080282.3	Hs.25377	17q24	ATP-Binding Cassette, Sub-Family A (ABC1), Member 10
ABCA12	NP_056472 /// NP_775099	NM_015657 /// NM_173076	Hs.134585	chr2q34	ATP-binding cassette, sub-family A (ABC1), member 12
ABCA2	NP_001597 /// NP_997698	NM_001606 /// NM_212533	Hs.421202	chr9q34	ATP-binding cassette, sub-family A (ABC1), member 2
ABCA3	NP_001080	NM_001089	Hs.26630	chr16p13.3	ATP-binding cassette, sub-family A (ABC1), member 3
ABCA4	NP_000341	NM_000350	Hs.416707	chr1p22.1-p21	ATP-binding cassette, sub-family A (ABC1), member 4
ABCA5	NP_061142 /// NP_758424	NM_018672 /// NM_172232	Hs.421474	chr17q24.3	ATP-binding cassette, sub-family A (ABC1), member 5
ABCA6	NP_525023	NM_080284	Hs.709514	chr17q24.3	ATP-binding cassette, sub-family A (ABC1), member 6
ABCA7	NP_061985	NM_019112	Hs.134514	chr19p13.3	ATP-binding cassette, sub-family A (ABC1), member 7
ABCA8	NP_009099	NM_007168	Hs.58351	chr17q24	ATP-binding cassette, sub-family A (ABC1), member 8
ABCA9	NP_525022.2	NM_080283	Hs.131686	17q24.2	ATP-Binding Cassette, Sub-Family A (ABC1), Member 9
ABCB1	NP_000918	NM_000927	Hs.489033	chr7q21.12	ATP-binding cassette, sub-family B (MDR/TAP), member 1
ABCB10	NP_036221.2	NM_012089	Hs.17614	1q42.13	ATP-Binding Cassette, Sub-Family B (MDR/TAP), Member 10
ABCB11	NP_003733	NM_003742	Hs.658439	chr2q24	ATP-binding cassette, sub-family B (MDR/TAP), member 11
ABCB4	NP_000434 /// NP_000918 /// NP_061337 /// NP_061338	NM_000443 /// NM_000927 /// NM_018849 /// NM_018850	Hs.654403	chr7q21.1 /// chr7q21.12	ATP-binding cassette, sub-family B (MDR/TAP), member 1 /// ATP-binding cassette, sub-family B (MDR/TAP), member 4
ABCB6	NP_005680	NM_005689	Hs.107911	chr2q36	ATP-binding cassette, sub-family B (MDR/TAP), member 6
ABCB6	NP_005680	NM_005689	Hs.107911	chr2q36	ATP-binding cassette, sub-family B (MDR/TAP), member 6
ABCB7	NP_004290	NM_004299	Hs.370480	chrXq12-q13	ATP-binding cassette, sub-family B (MDR/TAP), member 7
ABCB8	NP_009119	NM_007188	Hs.647118	chr7q36	ATP-binding cassette, sub-family B (MDR/TAP), member 8
ABCB9	NP_062570 /// NP_062571 /// NP_982269	NM_019624 /// NM_019625 /// NM_203444	Hs.511951	chr12q24	ATP-binding cassette, sub-family B (MDR/TAP), member 9
ABCC1	NP_004987 /// NP_063915 /// NP_063953 /// NP_063954 /// NP_063955	NM_004996 /// NM_019862 /// NM_019898 /// NM_019899 /// NM_019900	Hs.391464	chr16p13.1	ATP-binding cassette, sub-family C (CFTR/MRP), member 1
ABCC10	NP_258261	NM_033450	Hs.55879	chr6p21.1	ATP-binding cassette, sub-family C (CFTR/MRP), member 10
ABCC11	NP_003733.2	NM_003742	Hs.658439	2q24	ATP-Binding Cassette, Sub-Family B (MDR/TAP), Member 11
ABCC12	NP_150229.2	NM_033226	Hs.410111	16q12.1	ATP-Binding Cassette, Sub-Family C (CFTR/MRP), Member 12
ABCC2	NP_000383	NM_000392	Hs.368243	chr10q24	ATP-binding cassette, sub-family C (CFTR/MRP), member 2
ABCC3	NP_001137542 /// NP_003777	NM_001144070 /// NM_003786	Hs.463421	chr17q22	ATP-binding cassette, sub-family C (CFTR/MRP), member 3
ABCC4	NP_001098985 /// NP_005836	NM_001105515 /// NM_005845	Hs.508423	chr13q32	ATP-binding cassette, sub-family C (CFTR/MRP), member 4
ABCC5	NP_001018881 /// NP_005679	NM_001023587 /// NM_005688	Hs.368563	chr3q27	ATP-binding cassette, sub-family C (CFTR/MRP), member 5
ABCC6	NP_001072996 /// NP_001162 /// XP_002345003	NM_001079528 /// NM_001171 /// XM_002344962	Hs.442182	chr16p13.1	ATP-binding cassette, sub-family C (CFTR/MRP), member 6 /// hypothetical protein LOC100292715
ABCC8	NP_000343	NM_000352	Hs.54470	chr11p15.1	ATP-binding cassette, sub-family C (CFTR/MRP), member 8
ABCC9	NP_005682 /// NP_064693 /// NP_064694	NM_005691 /// NM_020297 /// NM_020298	Hs.446050	chr12p12.1	ATP-binding cassette, sub-family C (CFTR/MRP), member 9
ABCD1	NP_000024	NM_000033	Hs.159546	chrXq28	ATP-binding cassette, sub-family D (ALD), member 1
ABCD2	NP_005155	NM_005164	Hs.117852	chr12q11-q12	ATP-binding cassette, sub-family D (ALD), member 2
ABCD3	NP_001116146 /// NP_002849	NM_001122674 /// NM_002858	Hs.700576	chr1p22-p21	ATP-binding cassette, sub-family D (ALD), member 3
ABCD4	NP_005041	NM_005050 /// NR_003256	Hs.94395	chr14q24.3	ATP-binding cassette, sub-family D (ALD), member 4
ABCF1	NP_001020262 /// NP_001081	NM_001025091 /// NM_001090	Hs.655285	chr6p21.33	ATP-binding cassette, sub-family F (GCN20), member 1
ABCF2	NP_005683 /// NP_009120	NM_005692 /// NM_007189	Hs.654958	chr7q36	ATP-binding cassette, sub-family F (GCN20), member 2
ABCG1	NP_004906 /// NP_058198 /// NP_997057 /// NP_997510 /// NP_997511 /// NP_997512	NM_004915 /// NM_016818 /// NM_207174 /// NM_207627 /// NM_207628 /// NM_207629	Hs.124649	chr21q22.3	ATP-binding cassette, sub-family G (WHITE), member 1
ABCG2	NP_004818	NM_004827	Hs.480218	chr4q22	ATP-binding cassette, sub-family G (WHITE), member 2
ABCG4	NP_001135977 /// NP_071452	NM_001142505 /// NM_022169	Hs.126378	chr11q23.3	ATP-binding cassette, sub-family G (WHITE), member 4
ABCG5	NP_071881	NM_022436	Hs.132992	chr2p21	ATP-binding cassette, sub-family G (WHITE), member 5
ABCG8	NP_071882.1	NM_022437.2	Hs.413931	2p21	ATP-Binding Cassette, Sub-Family G (WHITE), Member 8
ABL1	NP_005148 /// NP_009297	NM_005157 /// NM_007313	Hs.431048	chr9q34.1	c-abl oncogene 1, receptor tyrosine kinase
ABL2	NP_001093578 /// NP_001129472 /// NP_001129473 /// NP_001161708 /// NP_001161709 /// NP_001161710 /// NP_001161711 /// NP_005149 /// NP_009298	NM_001100108 /// NM_001136000 /// NM_001136001 /// NM_001168236 /// NM_001168237 /// NM_001168238 /// NM_001168239 /// NM_005158 /// NM_007314	Hs.159472	chr1q24-q25	v-abl Abelson murine leukemia viral oncogene homolog 2 (arg, Abelson-related gene)
ABLIM1	NP_001003407 /// NP_001003408 /// NP_002304 /// NP_006711	NM_001003407 /// NM_001003408 /// NM_002313 /// NM_006720	Hs.438236	chr10q25	actin binding LIM protein 1
ABLIM2	NP_001123555.1 /// NP_001123556.1 /// NP_001123557.1 /// NP_001123558.1 /// NP_001123559.1 /// NP_001123560.1 /// NP_001273617.1 /// NP_115808.3	NM_001130083.1 /// NM_001130084.1 /// NM_001130085.1 /// NM_001130086.1 /// NM_001130087.1 /// NM_001130088.1 /// NM_001286688.1/// NM_032432.4	Hs.233404	4p16.1	Actin Binding LIM Protein Family, Member 2
ABLIM3	NP_055760	NM_014945	Hs.49688	chr5q32	actin binding LIM protein family, member 3
ACAT1	NP_000010	NM_000019	Hs.232375	chr11q22.3-q23.1	acetyl-CoA acetyltransferase 1
ACAT2	NP_005882	NM_005891	Hs.571037	chr6q25.3	acetyl-CoA acetyltransferase 2
ACCN1	NP_001085 /// NP_899233	NM_001094 /// NM_183377	Hs.368417	chr17q12	amiloride-sensitive cation channel 1, neuronal
ACCN2	NP_001086 /// NP_064423	NM_001095 /// NM_020039	Hs.274361	chr12q12	amiloride-sensitive cation channel 2, neuronal
ACCN3	NP_004760 /// NP_064717 /// NP_064718	NM_004769 /// NM_020321 /// NM_020322	Hs.647113	chr7q35	amiloride-sensitive cation channel 3
ACHE	NP_000656 /// NP_056646	NM_000665 /// NM_015831	Hs.154495	chr7q22	acetylcholinesterase (Yt blood group)
ACP1	NP_001035739 /// NP_004291 /// NP_009030	NM_001040649 /// NM_004300 /// NM_007099 /// NR_024080	Hs.558296	chr2p25	acid phosphatase 1, soluble
ACP2	NP_001124536 /// NP_001601	NM_001131064 /// NM_001610	Hs.532492	chr11p11.2-p11.11|11p12-p11	acid phosphatase 2, lysosomal
ACSBG1	NP_055977	NM_015162	Hs.655760	chr15q23-q24	acyl-CoA synthetase bubblegum family member 1
ACTA1	NP_001091	NM_001100	Hs.1288	chr1q42.13	actin, alpha 1, skeletal muscle
ACTB	NP_001092	NM_001101	Hs.520640	chr7p15-p12	actin, beta
ACTR1A	NP_005727	NM_005736	Hs.153961	chr10q24.32	ARP1 actin-related protein 1 homolog A, centractin alpha (yeast)
ACTR1B	NP_005726	NM_005735	Hs.98791	chr2q11.1-q11.2	ARP1 actin-related protein 1 homolog B, centractin beta (yeast)
ACTR2	NP_001005386 /// NP_005713	NM_001005386 /// NM_005722	Hs.723952	chr2p14	ARP2 actin-related protein 2 homolog (yeast)
ACTR3	NP_005712	NM_005721	Hs.433512	chr2q14.1	ARP3 actin-related protein 3 homolog (yeast)
ACVR2B	NP_001097	NM_001106	Hs.174273	chr3p22	activin A receptor, type IIB
ADAM10	NP_001101	NM_001110	Hs.578508	chr15q2|15q22	ADAM metallopeptidase domain 10
ADAM12	NP_003465 /// NP_067673	NM_003474 /// NM_021641	Hs.594537	chr10q26.3	ADAM metallopeptidase domain 12
ADAM2	NP_001455	NM_001464	Hs.177959	chr8p11.2	ADAM metallopeptidase domain 2
ADAM22	NP_004185 /// NP_057435 /// NP_068367 /// NP_068368 /// NP_068369	NM_004194 /// NM_016351 /// NM_021721 /// NM_021722 /// NM_021723	Hs.592282	chr7q21	ADAM metallopeptidase domain 22
ADAMTS12	NP_112217	NM_030955	Hs.12680	chr5q35	ADAM metallopeptidase with thrombospondin type 1 motif, 12
ADAMTS13	NP_620594 /// NP_620595 /// NP_620596	NM_139025 /// NM_139026 /// NM_139027 /// NR_024514	Hs.131433	chr9q34	ADAM metallopeptidase with thrombospondin type 1 motif, 13
ADC	NP_443724.1	NM_052998.2	Hs.101807	1p35.1	Arginine Decarboxylase
ADCY10	NP_001161221 /// NP_060887	NM_001167749 /// NM_018417	Hs.320892	chr1q24	adenylate cyclase 10 (soluble)
ADCYAP1	NP_001093203 /// NP_001108	NM_001099733 /// NM_001117	Hs.531719	chr18p11	adenylate cyclase activating polypeptide 1 (pituitary)
ADM	NP_001115	NM_001124	Hs.441047	chr11p15.4	adrenomedullin
ADNP	NP_056154 /// NP_852107	NM_015339 /// NM_181442	Hs.570355	chr20q13.13	activity-dependent neuroprotector homeobox
ADORA1	NP_000665 /// NP_001041695	NM_000674 /// NM_001048230	Hs.77867	chr1q32.1	adenosine A1 receptor
ADORA2A	NP_000666 /// NP_001138940 /// NP_056145	NM_000675 /// NM_001145468 /// NM_015330	Hs.474384	chr22q11.23	adenosine A2a receptor /// cytospin A
ADORA2B	NP_000667	NM_000676	Hs.167046	chr17p12-p11.2	adenosine A2b receptor
ADORA3	NP_000668 /// NP_001075445 /// NP_065734	NM_000677 /// NM_001081976 /// NM_020683	Hs.281342	chr1p13.2	adenosine A3 receptor
ADRA1A	NP_000671 /// NP_150645 /// NP_150646 /// NP_150647	NM_000680 /// NM_033302 /// NM_033303 /// NM_033304	Hs.709175	chr8p21-p11.2	adrenergic, alpha-1A-, receptor
ADRA1B	NP_000670	NM_000679	Hs.368632	chr5q23-q32	adrenergic, alpha-1B-, receptor
ADRA1D	NP_000669	NM_000678	Hs.557	chr20p13	adrenergic, alpha-1D-, receptor
ADRA2A	NP_000672	NM_000681	Hs.249159	chr10q24-q26	adrenergic, alpha-2A-, receptor
ADRA2B	NP_000673	NM_000682	Hs.247686	chr2p13-q13	adrenergic, alpha-2B-, receptor
ADRA2C	NP_000674	NM_000683	Hs.123022	chr4p16	adrenergic, alpha-2C-, receptor
ADRB1	NP_000675	NM_000684	Hs.99913	chr10q24-q26	adrenergic, beta-1-, receptor
ADRB2	NP_000015	NM_000024	Hs.2551	chr5q31-q32	adrenergic, beta-2-, receptor, surface
ADRB3	NP_000016	NM_000025	Hs.2549	chr8p12-p11.2	adrenergic, beta-3-, receptor
ADRBK1	NP_001610	NM_001619	Hs.83636	chr11q13.1	adrenergic, beta, receptor kinase 1
ADRM1	NP_008933 /// NP_783163	NM_007002 /// NM_175573	Hs.90107	chr20q13.33	adhesion regulating molecule 1
AES	NP_001121 /// NP_945320 /// NP_945321	NM_001130 /// NM_198969 /// NM_198970	Hs.515053	chr19p13.3	amino-terminal enhancer of split
AFG3L2	NP_006787	NM_006796	Hs.528996	chr18p11	AFG3 ATPase family gene 3-like 2 (yeast)
AGER	NP_001127 /// NP_751947	NM_001136 /// NM_172197	Hs.534342	chr6p21.3	advanced glycosylation end product-specific receptor
AGMAT	NP_079034	NM_024758	Hs.567583	chr1p36.21	agmatine ureohydrolase (agmatinase)
AGRN	NP_940978	NM_198576	Hs.273330	chr1p36.33	agrin
AGRP	NP_001129 /// NP_015531	NM_001138 /// NM_007316	Hs.104633	chr16q22	agouti related protein homolog (mouse)
AGT	NP_000020	NM_000029	Hs.19383	chr1q42-q43	angiotensinogen (serpin peptidase inhibitor, clade A, member 8)
AGTPBP1	NP_056054	NM_015239	Hs.719980	chr9q21.33	ATP/GTP binding protein 1
AGTR1	NP_000676 /// NP_004826 /// NP_033611 /// NP_114038 /// NP_114438	NM_000685 /// NM_004835 /// NM_009585 /// NM_031850 /// NM_032049	Hs.477887	chr3q21-q25	angiotensin II receptor, type 1
AGTR2	NP_000677	NM_000686	Hs.405348	chrXq22-q23	angiotensin II receptor, type 2
AHSG	NP_001613	NM_001622	Hs.324746	chr3q27	alpha-2-HS-glycoprotein
AIF1	NP_001614 /// NP_004838 /// NP_116573	NM_001623 /// NM_004847 /// NM_032955	Hs.76364	chr6p21.3	allograft inflammatory factor 1
AIMP1	NP_001135887 /// NP_001135888 /// NP_004748	NM_001142415 /// NM_001142416 /// NM_004757	Hs.591680	chr4q24	aminoacyl tRNA synthetase complex-interacting multifunctional protein 1
AKAP5	NP_004848	NM_004857	Hs.656683	chr14q21-q24	A kinase (PRKA) anchor protein 5
AKAP9	NP_005742 /// NP_671714	NM_005751 /// NM_147185	Hs.651221	chr7q21-q22	A kinase (PRKA) anchor protein (yotiao) 9
AKR1B1	NP_001619	NM_001628	Hs.521212	chr7q35	aldo-keto reductase family 1, member B1 (aldose reductase)
AKT1	NP_001014431 /// NP_001014432 /// NP_005154	NM_001014431 /// NM_001014432 /// NM_005163	Hs.525622	chr14q32.32|14q32.32	v-akt murine thymoma viral oncogene homolog 1
AKT2	NP_001617	NM_001626	Hs.631535	chr19q13.1-q13.2	v-akt murine thymoma viral oncogene homolog 2
AKT3	NP_005456 /// NP_859029	NM_005465 /// NM_181690	Hs.498292	chr1q43-q44	v-akt murine thymoma viral oncogene homolog 3 (protein kinase B, gamma)
ALAD	NP_000022	NM_000031	Hs.1227	chr9q33.1	aminolevulinate dehydratase
ALB	NP_000468	NM_000477	Hs.418167	chr4q11-q13	albumin
ALCAM	NP_001618	NM_001627	Hs.591293	chr3q13.1	activated leukocyte cell adhesion molecule
ALDH1A2	NP_003879 /// NP_733797 /// NP_733798	NM_003888 /// NM_170696 /// NM_170697	Hs.643455	chr15q21.3	aldehyde dehydrogenase 1 family, member A2
ALDH1B1	NP_000683	NM_000692	Hs.436219	chr9p11.1	aldehyde dehydrogenase 1 family, member B1
ALDH2	NP_000681	NM_000690	Hs.632733	chr12q24.2	aldehyde dehydrogenase 2 family (mitochondrial)
ALDH3A1	NP_000682 /// NP_001128639 /// NP_001128640	NM_000691 /// NM_001135167 /// NM_001135168	Hs.531682	chr17p11.2	aldehyde dehydrogenase 3 family, member A1
ALDH5A1	NP_001071 /// NP_733936	NM_001080 /// NM_170740	Hs.371723	chr6p22.2-p22.3	aldehyde dehydrogenase 5 family, member A1
ALDH7A1	NP_001173	NM_001182	Hs.483239	chr5q31	aldehyde dehydrogenase 7 family, member A1
ALDH9A1	NP_000687	NM_000696	Hs.2533	chr1q23.1	aldehyde dehydrogenase 9 family, member A1
ALDOB	NP_000026	NM_000035	Hs.530274	chr9q21.3-q22.2	aldolase B, fructose-bisphosphate
ALOX12	NP_000688	NM_000697	Hs.654431	chr17p13.1	arachidonate 12-lipoxygenase
ALPL	NP_000469 /// NP_001120973 /// NP_001170991	NM_000478 /// NM_001127501 /// NM_001177520	Hs.75431	chr1p36.12	alkaline phosphatase, liver/bone/kidney
ALS2	NP_001129217.1 /// NP_065970.2	NM_001135745.1 /// NM_020919.3	Hs.471096	2q33.1	Amyotrophic Lateral Sclerosis 2
ALS2CR3	NP_055864.2	NM_015049.2	Hs.152774	2q33	Trafficking Protein, Kinesin Binding 2
AMACR	NP_001161067 /// NP_001161068 /// NP_001161069 /// NP_001161070 /// NP_055139 /// NP_976316	NM_001167595 /// NM_001167596 /// NM_001167597 /// NM_001167598 /// NM_014324 /// NM_203382	Hs.508343	chr5p13	alpha-methylacyl-CoA racemase
AMH	NP_000470	NM_000479	Hs.112432	chr19p13.3	anti-Mullerian hormone
AMICA1	NP_001091996.1 /// NP_001273499.1 /// NP_001273500.1 /// NP_694938.2	NM_001098526.1 /// NM_001286570.1 /// NM_001286571.1 /// NM_153206.2	Hs.16291	11q23.3	Adhesion Molecule, Interacts With CXADR Antigen 1
AMPH	NP_001626 /// NP_647477	NM_001635 /// NM_139316	Hs.592182	chr7p14-p13	amphiphysin
AMSH	NP_065850.1	NM_020799.3	Hs.16229	10q23.31	STAM Binding Protein-Like 1
ANG	NP_001091046 /// NP_001136	NM_001097577 /// NM_001145	Hs.283749	chr14q11.1-q11.2	angiogenin, ribonuclease, RNase A family, 5
ANGPT2	NP_001112359 /// NP_001112360 /// NP_001138	NM_001118887 /// NM_001118888 /// NM_001147	Hs.583870	chr8p23.1	angiopoietin 2
ANGPTL4	NP_001034756 /// NP_647475	NM_001039667 /// NM_139314	Hs.9613	chr19p13.3	angiopoietin-like 4
ANK2	NP_001120965 /// NP_001139 /// NP_066187	NM_001127493 /// NM_001148 /// NM_020977	Hs.620557	chr4q25-q27	Ankyrin 2, neuronal
ANK3	NP_001140 /// NP_066267	NM_001149 /// NM_020987	Hs.499725	chr10q21	ankyrin 3, node of Ranvier (ankyrin G)
ANKRD1	NP_055206	NM_014391	Hs.448589	chr10q23.31	ankyrin repeat domain 1 (cardiac muscle)
ANPEP	NP_001141	NM_001150	Hs.1239	chr15q25-q26	alanyl (membrane) aminopeptidase
ANXA1	NP_000691	NM_000700	Hs.494173	chr9q12-q21.2|9q12-q21.2	annexin A1
ANXA2	NP_001002857 /// NP_001002858 /// NP_001129487 /// NP_004030	NM_001002857 /// NM_001002858 /// NM_001136015 /// NM_004039	Hs.511605	chr15q21-q22	annexin A2
ANXA5	NP_001145	NM_001154	Hs.480653	chr4q26-q28|4q28-q32	annexin A5
ANXA9	NP_003559	NM_003568	Hs.3346	chr1q21	annexin A9
AOC3	NP_003725	NM_003734	Hs.198241	chr17q21	amine oxidase, copper containing 3 (vascular adhesion protein 1)
AOX1	NP_001150	NM_001159	Hs.406238	chr2q33	aldehyde oxidase 1
AP1G1	NP_001025178 /// NP_001119	NM_001030007 /// NM_001128	Hs.461253	chr16q23	adaptor-related protein complex 1, gamma 1 subunit
AP1G2	NP_003908	NM_003917	Hs.343244	chr14q11.2	adaptor-related protein complex 1, gamma 2 subunit
AP2A1	NP_055018.2 /// NP_570603.2	NM_014203.2 ///NM_130787.2	Hs.467125	19q13.33	Adaptor-Related Protein Complex 2, Alpha 1 Subunit
AP2A2	NP_036437	NM_012305	Hs.19121	chr11p15.5	adaptor-related protein complex 2, alpha 2 subunit
AP3B2	NP_004635	NM_004644	Hs.199593	chr15q	adaptor-related protein complex 3, beta 2 subunit
AP3D1	NP_001070991 /// NP_003929	NM_001077523 /// NM_003938	Hs.512815	chr19p13.3	adaptor-related protein complex 3, delta 1 subunit
AP3M2	NP_001127768 /// NP_006794	NM_001134296 /// NM_006803	Hs.654529	chr8p11.2	adaptor-related protein complex 3, mu 2 subunit
APBA1	NP_001154	NM_001163	Hs.171939	chr9q13-q21.1	amyloid beta (A4) precursor protein-binding, family A, member 1
APBA2	NP_001123886 /// NP_005494	NM_001130414 /// NM_005503	Hs.618112	chr15q11-q12	amyloid beta (A4) precursor protein-binding, family A, member 2
APBA3	NP_004877	NM_004886	Hs.465607	chr19p13.3	amyloid beta (A4) precursor protein-binding, family A, member 3
APBB1	NP_001155 /// NP_663722	NM_001164 /// NM_145689	Hs.372840	chr11p15	amyloid beta (A4) precursor protein-binding, family B, member 1 (Fe65)
APBB1IP	NP_061916	NM_019043	Hs.310421	chr10p12.1	amyloid beta (A4) precursor protein-binding, family B, member 1 interacting protein
APBB2	NP_001159522 /// NP_001159523 /// NP_001159524 /// NP_001159525 /// NP_001159526 /// NP_004298 /// NP_775098	NM_001166050 /// NM_001166051 /// NM_001166052 /// NM_001166053 /// NM_001166054 /// NM_004307 /// NM_173075	Hs.479602	chr4p14-p13	amyloid beta (A4) precursor protein-binding, family B, member 2
APC	NP_000029 /// NP_001120982 /// NP_001120983	NM_000038 /// NM_001127510 /// NM_001127511	Hs.158932	chr5q21-q22	adenomatous polyposis coli
APEX1	NP_001632 /// NP_542379 /// NP_542380	NM_001641 /// NM_080648 /// NM_080649	Hs.73722	chr14q11.2-q12	APEX nuclease (multifunctional DNA repair enzyme) 1
APEX2	NP_055296	NM_014481	Hs.659558	chrXp11.21	APEX nuclease (apurinic/apyrimidinic endonuclease) 2
APLN	NP_059109.3	NM_017413.4	Hs.303084	Xq25	apelin
APLNR	NP_005152	NM_005161 /// NR_027991	Hs.724387	chr11q12	apelin receptor
APLP1	NP_001019978 /// NP_005157	NM_001024807 /// NM_005166	Hs.74565	chr19q13.1	amyloid beta (A4) precursor-like protein 1
APOD	NP_001638	NM_001647	Hs.522555	chr3q26.2-qter	apolipoprotein D
APOE	NP_000032	NM_000041	Hs.654439	chr19q13.2	apolipoprotein E
APP	NP_000475 /// NP_001129488 /// NP_001129601 /// NP_001129602 /// NP_001129603 /// NP_958816 /// NP_958817	NM_000484 /// NM_001136016 /// NM_001136129 /// NM_001136130 /// NM_001136131 /// NM_201413 /// NM_201414	Hs.434980	chr21q21.2|21q21.3	amyloid beta (A4) precursor protein
AQP1	NP_932766	NM_198098	Hs.76152	chr7p14	aquaporin 1 (Colton blood group)
AQP2	NP_000477	NM_000486	Hs.130730	chr12q12-q13	aquaporin 2 (collecting duct)
AQP4	NP_001641 /// NP_004019	NM_001650 /// NM_004028	Hs.315369	chr18q11.2-q12.1	aquaporin 4
AQP6	NP_001643	NM_001652	Hs.54505	chr12q13	aquaporin 6, kidney specific
AR	NP_000035 /// NP_001011645	NM_000044 /// NM_001011645	Hs.496240	chrXq11.2-q12	androgen receptor
ARAP3	NP_071926	NM_022481	Hs.25277	chr5q31.3	ArfGAP with RhoGAP domain, ankyrin repeat and PH domain 3
ARC	NP_056008	NM_015193	Hs.40888	chr8q24.3	activity-regulated cytoskeleton-associated protein
AREG	NP_001648	NM_001657	Hs.270833	chr4q13-q21	Amphiregulin
ARHGAP32	NP_001136157 /// NP_055530	NM_001142685 /// NM_014715	Hs.440379	chr11q24-q25	Rho GTPase activating protein 32
ARHGAP33	NP_001166101 /// NP_443180	NM_001172630 /// NM_052948	Hs.515364	chr19q13.12	Rho GTPase activating protein 33
ARHGEF1	NP_004697 /// NP_945328 /// NP_945353	NM_004706 /// NM_198977 /// NM_199002	Hs.631550	chr19q13.13	Rho guanine nucleotide exchange factor (GEF) 1
ARHGEF11	NP_055599 /// NP_937879	NM_014784 /// NM_198236	Hs.516954	chr1q21	Rho guanine nucleotide exchange factor (GEF) 11
ARHGEF12	NP_056128	NM_015313	Hs.24598	chr11q23.3	Rho guanine nucleotide exchange factor (GEF) 12
ARHGEF15	NP_776089	NM_173728	Hs.443109	chr17p13.1	Rho guanine nucleotide exchange factor (GEF) 15
ARHGEF6	NP_004831	NM_004840	Hs.522795	chrXq26.3	Rac/Cdc42 guanine nucleotide exchange factor (GEF) 6
ARHGEF7	NP_001106983 /// NP_001106984 /// NP_001106985 /// NP_003890 /// NP_663788	NM_001113511 /// NM_001113512 /// NM_001113513 /// NM_003899 /// NM_145735	Hs.508738	chr13q34	Rho guanine nucleotide exchange factor (GEF) 7
ARL2	NP_001658	NM_001667	Hs.502836	chr11q13	ADP-ribosylation factor-like 2
ARPC1A	NP_006400	NM_006409	Hs.124126	chr7q22.1	actin related protein 2/3 complex, subunit 1A, 41kDa
ARPC1B	NP_005711	NM_005720	Hs.489284	chr7q22.1	actin related protein 2/3 complex, subunit 1B, 41kDa
ARPC2	NP_005722 /// NP_690601	NM_005731 /// NM_152862	Hs.529303	chr2q36.1	actin related protein 2/3 complex, subunit 2, 34kDa
ARPC3	NP_005710	NM_005719	Hs.524741	chr12q24.11	actin related protein 2/3 complex, subunit 3, 21kDa
ARPC4	NP_001020130 /// NP_001020131 /// NP_005709	NM_001024959 /// NM_001024960 /// NM_005718	Hs.323342	chr3p25.3	actin related protein 2/3 complex, subunit 4, 20kDa
ARPC5	NP_005708	NM_005717	Hs.518609	chr1q25.3	actin related protein 2/3 complex, subunit 5, 16kDa
ARPC5L	NP_112240	NM_030978	Hs.132499	chr9q33.3	actin related protein 2/3 complex, subunit 5-like
ARR3	NP_004303	NM_004312	Hs.308	chrXcen-q21	arrestin 3, retinal (X-arrestin)
ARRB1	NP_004032 /// NP_064647	NM_004041 /// NM_020251	Hs.503284	chr11q13	arrestin, beta 1
ARRB2	NP_004304 /// NP_945355	NM_004313 /// NM_199004	Hs.435811	chr17p13	arrestin, beta 2
ARTN	NP_001129687 /// NP_003967 /// NP_476431 /// NP_476432 /// NP_476501	NM_001136215 /// NM_003976 /// NM_057090 /// NM_057091 /// NM_057160	Hs.632404	chr1p33-p32	artemin
ARX	NP_620689.1	NM_139058.2	Hs.300304	Xp21.3	Aristaless Related Homeobox
ASAM	NP_079045.1	NM_024769.2	Hs.591949	11q24.1	CXADR-Like Membrane Protein
ASGR1	NP_001662	NM_001671	Hs.12056	chr17p13.2	asialoglycoprotein receptor 1
ASH1L	NP_060959	NM_018489	Hs.491060	chr1q22	ash1 (absent, small, or homeotic)-like (Drosophila)
ASIP	NP_001663	NM_001672	Hs.659995	chr20q11.2-q12	agouti signaling protein, nonagouti homolog (mouse)
ASNS	NP_001171546 /// NP_001171547 /// NP_001171548 /// NP_001664 /// NP_597680 /// NP_899199	NM_001178075 /// NM_001178076 /// NM_001178077 /// NM_001673 /// NM_133436 /// NM_183356	Hs.489207	chr7q21.3	asparagine synthetase (glutamine-hydrolyzing)
ASPA	NP_000040 /// NP_001121557	NM_000049 /// NM_001128085	Hs.171142	chr17pter-p13	aspartoacylase (Canavan disease)
ASPH	NP_001158222 /// NP_001158223 /// NP_001158224 /// NP_001158225 /// NP_001158226 /// NP_001158227 /// NP_001158228 /// NP_004309 /// NP_064549 /// NP_115855 /// NP_115856 /// NP_115857	NM_001164750 /// NM_001164751 /// NM_001164752 /// NM_001164753 /// NM_001164754 /// NM_001164755 /// NM_001164756 /// NM_004318 /// NM_020164 /// NM_032466 /// NM_032467 /// NM_032468	Hs.332422	chr8q12.1	aspartate beta-hydroxylase
ASRGL1	NP_001077395 /// NP_079356	NM_001083926 /// NM_025080	Hs.535326	chr11q12.3	asparaginase like 1
ASTN1	NP_004310 /// NP_996991	NM_004319 /// NM_207108	Hs.495897	chr1q25.2	astrotactin 1
ATF4	NP_001666 /// NP_877962	NM_001675 /// NM_182810	Hs.496487	chr22q13.1	activating transcription factor 4 (tax-responsive enhancer element B67)
ATF6	NP_031374	NM_007348	Hs.492740	chr1q22-q23	activating transcription factor 6
ATG12	NP_004698	NM_004707 /// NR_033362 /// NR_033363	Hs.264482	chr5q21-q22	ATG12 autophagy related 12 homolog (S. cerevisiae)
ATG13	NP_001136145.1 /// NP_001192048.1 /// NP_001192049.1 /// NP_001192050.1 /// NP_001192051.1 /// NP_055556.2	NM_001142673.2 ///NM_001205119.1 /// NM_001205120.1 /// NM_001205121.1 /// NM_001205122.1 /// NM_014741.4	Hs.127403	11p11.2	Autophagy Related 13
ATG14	NP_055739.2	NM_014924.4	Hs.414809	14q22.3	Autophagy Related 14
ATG16L1	NP_060444 /// NP_110430	NM_017974 /// NM_030803	Hs.529322	chr2q37.1	ATG16 autophagy related 16-like 1 (S. cerevisiae)
ATG3	NP_071933	NM_022488	Hs.477126	chr3q13.2	ATG3 autophagy related 3 homolog (S. cerevisiae)
ATG4B	NP_037457 /// NP_847896	NM_013325 /// NM_178326	Hs.283610	chr2q37.3	ATG4 autophagy related 4 homolog B (S. cerevisiae)
ATG4C	NP_116241.2 /// NP_835739.1	NM_032852.3 ///NM_178221.2	Hs.7353	1p31.3	Autophagy Related 4C, Cysteine Peptidase
ATG5	NP_004840	NM_004849	Hs.486063	chr6q21	ATG5 autophagy related 5 homolog (S. cerevisiae)
ATG9A	NP_001070666 /// NP_076990	NM_001077198 /// NM_024085	Hs.323363	chr2q35	ATG9 autophagy related 9 homolog A (S. cerevisiae)
ATOH1	NP_005163	NM_005172	Hs.532680	chr4q22	atonal homolog 1 (Drosophila)
ATP1A2	NP_000693	NM_000702	Hs.34114	chr1q21-q23	ATPase, Na+/K+ transporting, alpha 2 polypeptide
ATP2A1	NP_004311 /// NP_775293	NM_004320 /// NM_173201	Hs.657344	chr16p12.1	ATPase, Ca++ transporting, cardiac muscle, fast twitch 1
ATP2A3	NP_005164 /// NP_777613 /// NP_777614 /// NP_777615 /// NP_777616 /// NP_777617 /// NP_777618	NM_005173 /// NM_174953 /// NM_174954 /// NM_174955 /// NM_174956 /// NM_174957 /// NM_174958	Hs.513870	chr17p13.3	ATPase, Ca++ transporting, ubiquitous
ATP2B1	NP_001001323 /// NP_001673	NM_001001323 /// NM_001682	Hs.506276	chr12q21.3	ATPase, Ca++ transporting, plasma membrane 1
ATP6V0A1	NP_001123492 /// NP_001123493 /// NP_005168	NM_001130020 /// NM_001130021 /// NM_005177	Hs.463074	chr17q21	ATPase, H+ transporting, lysosomal V0 subunit a1
ATP6V0A2	NP_036595	NM_012463	Hs.25786	chr12q24.31	ATPase, H+ transporting, lysosomal V0 subunit a2
ATP6V0A4	NP_065683 /// NP_570855 /// NP_570856	NM_020632 /// NM_130840 /// NM_130841	Hs.98967	chr7q33-q34	ATPase, H+ transporting, lysosomal V0 subunit a4
ATP6V0B	NP_001034546 /// NP_004038	NM_001039457 /// NM_004047	Hs.596514	chr1p32.3	ATPase, H+ transporting, lysosomal 21kDa, V0 subunit b
ATP6V0C	NP_001685	NM_001694	Hs.389107	chr16p13.3	ATPase, H+ transporting, lysosomal 16kDa, V0 subunit c
ATP6V0D1	NP_004682	NM_004691	Hs.106876	chr16q22.1	ATPase, H+ transporting, lysosomal 38kDa, V0 subunit d1
ATP6V0D2	NP_689778.1	NM_152565.1	Hs.436360	8q21.3	ATPase, H+ Transporting, Lysosomal
ATP6V0E1	NP_003936	NM_003945	Hs.484188	chr5q35.1	ATPase, H+ transporting, lysosomal 9kDa, V0 subunit e1
ATP6V0E2	NP_001094062 /// NP_660265	NM_001100592 /// NM_145230	Hs.698060	chr7q36.1	ATPase, H+ transporting V0 subunit e2
ATP6V1A	NP_001681	NM_001690	Hs.477155	chr3q13.2-q13.31	ATPase, H+ transporting, lysosomal 70kDa, V1 subunit A
ATP6V1B1	NP_001683	NM_001692	Hs.64173	chr2p13.1	ATPase, H+ transporting, lysosomal 56/58kDa, V1 subunit B1
ATP6V1B2	NP_001684	NM_001693	Hs.295917	chr8p22-p21	ATPase, H+ transporting, lysosomal 56/58kDa, V1 subunit B2
ATP6V1C1	NP_001686	NM_001695	Hs.86905	chr8q22.3	ATPase, H+ transporting, lysosomal 42kDa, V1 subunit C1
ATP6V1C2	NP_001034451.1 /// NP_653184.2	NM_001039362.1 ///NM_144583.3	Hs.580464	2p25.1	ATPase, H+ Transporting, Lysosomal 42kDa, V1 Subunit C2
ATP6V1D	NP_057078	NM_015994	Hs.272630	chr14q23-q24.2	ATPase, H+ transporting, lysosomal 34kDa, V1 subunit D
ATP6V1E1	NP_001034455 /// NP_001034456 /// NP_001687	NM_001039366 /// NM_001039367 /// NM_001696	Hs.517338	chr22pter-q11.2|22q11.1	ATPase, H+ transporting, lysosomal 31kDa, V1 subunit E1
ATP6V1E2	NP_542384.1	NM_080653.3	Hs.659656	2p21	ATPase, H+ Transporting, Lysosomal 31kDa, V1 Subunit E2
ATP6V1F	NP_004222	NM_004231	Hs.78089	chr7q32	ATPase, H+ transporting, lysosomal 14kDa, V1 subunit F
ATP6V1G1	NP_004879	NM_004888	Hs.388654	chr9q32	ATPase, H+ transporting, lysosomal 13kDa, V1 subunit G1
ATP6V1G2	NP_569730 /// NP_612139	NM_130463 /// NM_138282	Hs.249227	chr6p21.3	ATPase, H+ transporting, lysosomal 13kDa, V1 subunit G2
ATP6V1G3	NP_573569.1 /// NP_579872.1	NM_133262.2 ///NM_133326.1	Hs.127743	1q31.3	ATPase, H+ Transporting, Lysosomal 13kDa, V1 Subunit G3
ATP6V1H	NP_057025 /// NP_998784 /// NP_998785	NM_015941 /// NM_213619 /// NM_213620	Hs.491737	chr8q11.2	ATPase, H+ transporting, lysosomal 50/57kDa, V1 subunit H
ATRN	NP_647537 /// NP_647538	NM_139321 /// NM_139322	Hs.276252	chr20p13	attractin
ATSV	NP_001230937.1 /// NP_004312.2	NM_001244008.1 ///NM_004321.6	Hs.516802	2q37.3	Kinesin Family Member 1A
ATXN1	NP_000323 /// NP_001121636	NM_000332 /// NM_001128164	Hs.434961	chr6p23	ataxin 1
ATXN3	NP_001121168 /// NP_001121169 /// NP_001158246 /// NP_001158248 /// NP_001158249 /// NP_001158250 /// NP_001158251 /// NP_001158252 /// NP_001158253 /// NP_001158254 /// NP_004984 /// NP_109376	NM_001127696 /// NM_001127697 /// NM_001164774 /// NM_001164776 /// NM_001164777 /// NM_001164778 /// NM_001164779 /// NM_001164780 /// NM_001164781 /// NM_001164782 /// NM_004993 /// NM_030660 /// NR_028453 /// NR_028454 /// NR_028455 /// NR_028456 /// NR_028457 /// NR_028458 /// NR_028459 /// NR_028460 /// NR_028461 /// NR_028462 /// NR_028463 /// NR_028464 /// NR_028465 /// NR_028466 /// NR_02…	Hs.532632	chr14q24.3-q32.2	Ataxin 3
AVP	NP_000481	NM_000490	Hs.89648	chr20p13	arginine vasopressin
AVPR1A	NP_000697	NM_000706	Hs.2131	chr12q14-q15	arginine vasopressin receptor 1A
AVPR1B	NP_000698	NM_000707	Hs.1372	chr1q32	arginine vasopressin receptor 1B
AVPR2	NP_000045 /// NP_001139623	NM_000054 /// NM_001146151 /// NR_027419	Hs.567240	chrXq28	arginine vasopressin receptor 2
AXL	NP_001690 /// NP_068713	NM_001699 /// NM_021913	Hs.590970	chr19q13.1	AXL receptor tyrosine kinase
AZU1	NP_001691	NM_001700	Hs.72885	chr19p13.3	azurocidin 1
B2M	NP_004039	NM_004048	Hs.534255	chr15q21-q22.2	beta-2-microglobulin
B3GAT1	NP_061114 /// NP_473366	NM_018644 /// NM_054025	Hs.381050	chr11q25	beta-1,3-glucuronyltransferase 1 (glucuronosyltransferase P)
B3GNT2	NP_006568	NM_006577	Hs.173203	chr2p15	UDP-GlcNAc:betaGal beta-1,3-N-acetylglucosaminyltransferase 2
BAD	NP_004313 /// NP_116784	NM_004322 /// NM_032989	Hs.370254	chr11q13.1	BCL2-associated agonist of cell death
BAI1	NP_001693	NM_001702	Hs.194654	chr8q24	brain-specific angiogenesis inhibitor 1
BAI2	NP_001694	NM_001703	Hs.524138	chr1p35	brain-specific angiogenesis inhibitor 2
BAI3	NP_001695	NM_001704	Hs.13261	chr6q12	brain-specific angiogenesis inhibitor 3
BAIAP2	NP_001138360 /// NP_006331 /// NP_059344 /// NP_059345	NM_001144888 /// NM_006340 /// NM_017450 /// NM_017451	Hs.128316	chr17q25	BAI1-associated protein 2
BAIAP3	NP_003924	NM_003933	Hs.458427	chr16p13.3	BAI1-associated protein 3
BARX1	NP_067545	NM_021570	Hs.164960	chr9q12	BARX homeobox 1
BARX2	NP_003649	NM_003658	Hs.591944	chr11q25	BARX homeobox 2
BASP1	NP_006308	NM_006317	Hs.201641	chr5p15.1-p14	brain abundant, membrane attached signal protein 1
BAX	NP_004315 /// NP_620116 /// NP_620118 /// NP_620119 /// NP_620120	NM_004324 /// NM_138761 /// NM_138763 /// NM_138764 /// NM_138765 /// NR_027882	Hs.624291	chr19q13.3-q13.4	BCL2-associated X protein
BBS9	NP_001028776 /// NP_001028777 /// NP_055266 /// NP_940820	NM_001033604 /// NM_001033605 /// NM_014451 /// NM_198428	Hs.372360	chr7p14	Bardet-Biedl syndrome 9
BCAR1	NP_001164185.1 /// NP_001164186.1 /// NP_001164187.1 /// NP_001164188.1 /// NP_001164189.1 /// NP_001164190.1 /// NP_001164191.1 /// NP_001164192.1	NM_001170714.1 NM_001170715.1 /// NM_001170716.1 /// NM_001170717.1 /// NM_001170718.1 /// NM_001170719.1 /// NM_001170720.1 /// NM_001170721.1	Hs.479747	16q23.1	Breast Cancer Anti-Estrogen Resistance 1
BCAR3	NP_055382.2	NM_014567.3	Hs.36958	chr1p22.1	breast cancer anti-estrogen resistance 3
BCDO1	NP_059125.2	NM_017429.2	Hs.212172	16q23.2	Beta-Carotene 15,15'-Monooxygenase 1
BCHE	NP_000046	NM_000055	Hs.420483	chr3q26.1-q26.2	butyrylcholinesterase
BCL10	NP_003912	NM_003921	Hs.193516	chr1p22	B-cell CLL/lymphoma 10
BCL2	NP_000624 /// NP_000648	NM_000633 /// NM_000657	Hs.150749	chr18q21.33|18q21.3	B-cell CLL/lymphoma 2
BCL2L1	NP_001182 /// NP_612815	NM_001191 /// NM_138578	Hs.516966	chr20q11.21	BCL2-like 1
BCL2L11	NP_006529 /// NP_619527 /// NP_996885	NM_006538 /// NM_138621 /// NM_207002	Hs.469658	chr2q13	BCL2-like 11 (apoptosis facilitator)
BCL6	NP_001124317 /// NP_001128210 /// NP_001697	NM_001130845 /// NM_001134738 /// NM_001706	Hs.478588	chr3q27	B-cell CLL/lymphoma 6
BDKRB1	NP_000701	NM_000710	Hs.525572	chr14q32.1-q32.2	bradykinin receptor B1
BDNF	NP_001137277 /// NP_001137278 /// NP_001137279 /// NP_001137280 /// NP_001137281 /// NP_001137282 /// NP_001137283 /// NP_001137284 /// NP_001137285 /// NP_001137286 /// NP_001137287 /// NP_001137288 /// NP_001700 /// NP_733927 /// NP_733928 /// NP_733929 /// NP_733930 /// NP_733931	NM_001143805 /// NM_001143806 /// NM_001143807 /// NM_001143808 /// NM_001143809 /// NM_001143810 /// NM_001143811 /// NM_001143812 /// NM_001143813 /// NM_001143814 /// NM_001143815 /// NM_001143816 /// NM_001709 /// NM_170731 /// NM_170732 /// NM_170733 /// NM_170734 /// NM_170735	Hs.502182	chr11p13	brain-derived neurotrophic factor
BECN1	NP_003757	NM_003766	Hs.716464	chr17q21	beclin 1, autophagy related
BEX1	NP_060946	NM_018476	Hs.334370	chrXq21-q23|Xq22	brain expressed, X-linked 1
BFAR	NP_057645	NM_016561	Hs.435556	chr16p13.12	bifunctional apoptosis regulator
BGLAP	NP_954642	NM_199173	Hs.654541	chr1q25-q31	bone gamma-carboxyglutamate (gla) protein
BIN1	NP_004296 /// NP_647593 /// NP_647594 /// NP_647595 /// NP_647596 /// NP_647597 /// NP_647598 /// NP_647599 /// NP_647600 /// NP_647601	NM_004305 /// NM_139343 /// NM_139344 /// NM_139345 /// NM_139346 /// NM_139347 /// NM_139348 /// NM_139349 /// NM_139350 /// NM_139351	Hs.193163	chr2q14	bridging integrator 1
BLVRB	NP_000704	NM_000713	Hs.515785	chr19q13.1-q13.2	biliverdin reductase B (flavin reductase (NADPH))
BMP1	NP_001190 /// NP_006119 /// NP_006120	NM_001199 /// NM_006128 /// NM_006129 /// NR_033403 /// NR_033404	Hs.1274	chr8p21.3	bone morphogenetic protein 1
BMP10	NP_055297	NM_014482	Hs.158317	chr2p13.3	bone morphogenetic protein 10
BMP15	NP_005439	NM_005448	Hs.532692	chrXp11.2	bone morphogenetic protein 15
BMP2	NP_001191	NM_001200	Hs.73853	chr20p12	bone morphogenetic protein 2
BMP3	NP_001192	NM_001201	Hs.387411	chr4q21	bone morphogenetic protein 3
BMP4	NP_001193 /// NP_570911 /// NP_570912	NM_001202 /// NM_130850 /// NM_130851	Hs.68879	chr14q22-q23	bone morphogenetic protein 4
BMP5	NP_066551	NM_021073	Hs.296648	chr6p12.1	bone morphogenetic protein 5
BMP6	NP_001709	NM_001718	Hs.285671	chr6p24-p23	bone morphogenetic protein 6
BMP7	NP_001710	NM_001719	Hs.473163	chr20q13	bone morphogenetic protein 7
BMP8A	NP_861525	NM_181809	Hs.472497	chr1p34.3	bone morphogenetic protein 8a
BMP8B	NP_001711	NM_001720	Hs.664022	chr1p35-p32	bone morphogenetic protein 8b
BMPR1B	NP_001194	NM_001203	Hs.598475	chr4q22-q24	bone morphogenetic protein receptor, type IB
BMPR2	NP_001195	NM_001204	Hs.471119	chr2q33-q34	bone morphogenetic protein receptor, type II (serine/threonine kinase)
BMX	NP_001712 /// NP_975010	NM_001721 /// NM_203281	Hs.495731	chrXp22.2	BMX non-receptor tyrosine kinase
BOC	NP_150279.1	NM_033254.2	Hs.591318	3q13.2	Cell Adhesion Associated, Oncogene Regulated
BOK	NP_115904	NM_032515	Hs.293753	chr2q37.3	BCL2-related ovarian killer
BRAF	NP_004324	NM_004333	Hs.550061	chr7q34	v-raf murine sarcoma viral oncogene homolog B1
BRIP1	NP_114432	NM_032043	Hs.532799	chr17q22-q24	BRCA1 interacting protein C-terminal helicase 1
BRS3	NP_001718	NM_001727	Hs.121484	chrXq26-q28	bombesin-like receptor 3
BRSK1	NP_115806.1	NM_032430.1	Hs.182081	19q13.42	BR Serine/Threonine Kinase 1
BRSK2	NP_003948	NM_003957	Hs.170819	chr11p15.5	BR serine/threonine kinase 2
BSN	NP_003449	NM_003458	Hs.194684	chr3p21.31	bassoon (presynaptic cytomatrix protein)
BST1	NP_004325	NM_004334	Hs.720344	chr4p15	bone marrow stromal cell antigen 1
BST2	NP_004326	NM_004335	Hs.118110	chr19p13.1	bone marrow stromal cell antigen 2
BSX	NP_001091639.1	NM_001098169.1	Hs.449687	11q24.1	Brain-Specific Homeobox
BTC	NP_001720	NM_001729	Hs.710156	chr4q13-q21	betacellulin
BTK	NP_000052	NM_000061	Hs.159494	chrXq21.33-q22	Bruton agammaglobulinemia tyrosine kinase
BVES	NP_001186492.1 /// NP_009004.2 /// NP_671488.1	NM_001199563.1 /// NM_007073.4 /// NM_147147.3	Hs.221660	6q21	Blood Vessel Epicardial Substance
BYSL	NP_004044	NM_004053	Hs.106880	chr6p21.1	bystin-like
C11orf13	NP_001137465.1 /// NP_001137466.1 /// NP_003466.1	NM_001143993.1 /// NM_001143994.1 /// NM_003475.3	Hs.72925	11p15.5	Ras Association (RalGDS/AF-6) Domain Family (N-Terminal) Member 7
C11orf9	NP_001120864 /// NP_037411	NM_001127392 /// NM_013279	Hs.473109	chr11q12-q13.1	chromosome 11 open reading frame 9
C12orf44	NP_001092143 /// NP_068753	NM_001098673 /// NM_021934	Hs.9911	chr12q13.13	chromosome 12 open reading frame 44
C1orf187	NP_940947.3	NM_198545.3	Hs.632364	1p36.22	Dorsal Repulsive Axon Guidance Protein
C1QA	NP_057075	NM_015991	Hs.632379	chr1p36.12	complement component 1, q subcomponent, A chain
C1QBP	NP_001203	NM_001212	Hs.555866	chr17p13.3	complement component 1, q subcomponent binding protein
C1QR1	NP_036204.2	NM_012072.3	Hs.97199	20p11.21	CD93 Molecule
C21orf29	NP_001258966.1 /// NP_659428.2	NM_001272037.1 /// NM_144991.2	Hs.660703	21q22.3	Thrombospondin-Type Laminin G Domain And EAR Repeats
C3AR1	NP_004045	NM_004054	Hs.591148	chr12p13.31	complement component 3a receptor 1
C4orf43	NP_060822	NM_018352	Hs.267446	chr4q32.2	chromosome 4 open reading frame 43
C5AR1	NP_001727	NM_001736	Hs.2161	chr19q13.3-q13.4	complement component 5a receptor 1
C6orf145	NP_899229	NM_183373	Hs.484500	chr6p25.2	chromosome 6 open reading frame 145
C6orf25	NP_079536 /// NP_612116 /// NP_612117 /// NP_612118 /// NP_612119 /// NP_612121	NM_025260 /// NM_138272 /// NM_138273 /// NM_138274 /// NM_138275 /// NM_138277	Hs.247879	chr6p21.33	chromosome 6 open reading frame 25
C7orf9	NP_071433.3	NM_022150.3	Hs.60473	7p21-p15	Neuropeptide VF Precursor
CA11	NP_001208	NM_001217	Hs.428446	chr19q13.3	carbonic anhydrase XI
CA6	NP_001206	NM_001215	Hs.100322	chr1p36.2	carbonic anhydrase VI
CABIN1	NP_036427	NM_012295	Hs.517478	chr22q11.23	calcineurin binding protein 1
CABLES1	NP_001094089.1 /// NP_001243367.1 /// NP_612384.1	NM_001100619.2 /// NM_001256438.1 /// NM_138375.2	Hs.11108	18q11.2	Cdk5 And Abl Enzyme Substrate 1
CABP4	NP_660201.1	NM_145200.3	Hs.143036	11q13.2	Calcium Binding Protein 4
CACNA1A	NP_000059 /// NP_001120693 /// NP_001120694 /// NP_001167551 /// NP_075461	NM_000068 /// NM_001127221 /// NM_001127222 /// NM_001174080 /// NM_023035	Hs.501632	chr19p13.2-p13.1	calcium channel, voltage-dependent, P/Q type, alpha 1A subunit
CACNA1B	NP_000709	NM_000718	Hs.495522	chr9q34	calcium channel, voltage-dependent, N type, alpha 1B subunit
CACNA1C	NP_000710 /// NP_001123299 /// NP_001123301 /// NP_001123302 /// NP_001123303 /// NP_001123304 /// NP_001123305 /// NP_001123306 /// NP_001123307 /// NP_001123308 /// NP_001123309 /// NP_001123310 /// NP_001123311 /// NP_001123312 /// NP_001123313 /// NP_001123314 /// NP_001123315 /// NP_001123316 /// NP_001123318 /// NP_001161095 /// NP_001161096 /// NP_001161097 /// NP_955630	NM_000719 /// NM_001129827 /// NM_001129829 /// NM_001129830 /// NM_001129831 /// NM_001129832 /// NM_001129833 /// NM_001129834 /// NM_001129835 /// NM_001129836 /// NM_001129837 /// NM_001129838 /// NM_001129839 /// NM_001129840 /// NM_001129841 /// NM_001129842 /// NM_001129843 /// NM_001129844 /// NM_001129846 /// NM_001167623 /// NM_001167624 /// NM_001167625 /// NM_199460	Hs.118262	chr12p13.3	calcium channel, voltage-dependent, L type, alpha 1C subunit
CACNA1D	NP_000711 /// NP_001122311 /// NP_001122312	NM_000720 /// NM_001128839 /// NM_001128840	Hs.476358	chr3p14.3	calcium channel, voltage-dependent, L type, alpha 1D subunit
CACNA1E	NP_000712	NM_000721	Hs.437444	chr1q25-q31	calcium channel, voltage-dependent, R type, alpha 1E subunit
CACNA1F	NP_005174	NM_005183	Hs.632799	chrXp11.23	calcium channel, voltage-dependent, L type, alpha 1F subunit
CACNA1G	NP_061496 /// NP_938190 /// NP_938191 /// NP_938192 /// NP_938193 /// NP_938194 /// NP_938196 /// NP_938197 /// NP_938198 /// NP_938199 /// NP_938200 /// NP_938201 /// NP_938202 /// NP_938406 /// NP_938407	NM_018896 /// NM_198376 /// NM_198377 /// NM_198378 /// NM_198379 /// NM_198380 /// NM_198382 /// NM_198383 /// NM_198384 /// NM_198385 /// NM_198386 /// NM_198387 /// NM_198388 /// NM_198396 /// NM_198397	Hs.591169	chr17q22	calcium channel, voltage-dependent, T type, alpha 1G subunit
CACNA1H	NP_001005407 /// NP_066921	NM_001005407 /// NM_021098	Hs.459642	chr16p13.3	calcium channel, voltage-dependent, T type, alpha 1H subunit
CACNA1I	NP_001003406 /// NP_066919	NM_001003406 /// NM_021096	Hs.125116	chr22q13.1	calcium channel, voltage-dependent, T type, alpha 1I subunit
CACNA1S	NP_000060	NM_000069	Hs.1294	chr1q32	calcium channel, voltage-dependent, L type, alpha 1S subunit
CACNB2	NP_000715 /// NP_001161417 /// NP_963864 /// NP_963865 /// NP_963866 /// NP_963884 /// NP_963887 /// NP_963890 /// NP_963891	NM_000724 /// NM_001167945 /// NM_201570 /// NM_201571 /// NM_201572 /// NM_201590 /// NM_201593 /// NM_201596 /// NM_201597	Hs.59093	chr10p12	calcium channel, voltage-dependent, beta 2 subunit
CACNB4	NP_000717 /// NP_001005746 /// NP_001005747 /// NP_001139270	NM_000726 /// NM_001005746 /// NM_001005747 /// NM_001145798	Hs.120725	chr2q22-q23	calcium channel, voltage-dependent, beta 4 subunit
CACNG2	NP_006069	NM_006078	Hs.670146	chr22q13.1	calcium channel, voltage-dependent, gamma subunit 2
CACNG4	NP_055220	NM_014405	Hs.514423	chr17q24	calcium channel, voltage-dependent, gamma subunit 4
CACNG6	NP_114103.2 /// NP_665813.1 /// NP_665814.1	NM_031897.2 /// NM_145814.1 /// NM_145815.1	Hs.631560	19q13.4	Calcium Channel, Voltage-Dependent, Gamma Subunit 6
CACNG8	NP_114101.4	NM_031895.5	Hs.631595	19q13.42	Calcium Channel, Voltage-Dependent, Gamma Subunit 8
CADPS	NP_003707 /// NP_899630 /// NP_899631	NM_003716 /// NM_183393 /// NM_183394	Hs.654933	chr3p14.2	Ca++-dependent secretion activator
CADPS2	NP_001009571 /// NP_001161412 /// NP_060424	NM_001009571 /// NM_001167940 /// NM_017954	Hs.649459	chr7q31.3	Ca++-dependent secretion activator 2
CALB1	NP_004920	NM_004929	Hs.65425	chr8q21.3-q22.1	calbindin 1, 28kDa
CALB2	NP_001731 /// NP_009018 /// NP_009019	NM_001740 /// NM_007087 /// NM_007088 /// NR_027910	Hs.106857	chr16q22.2	calbindin 2
CALCA	NP_001029124 /// NP_001029125 /// NP_001732	NM_001033952 /// NM_001033953 /// NM_001741	Hs.723502	chr11p15.2-p15.1	calcitonin-related polypeptide alpha
CALCB	NP_000719	NM_000728	Hs.534305	chr11p15.2-p15.1	calcitonin-related polypeptide beta
CALCR	NP_001158209 /// NP_001158210 /// NP_001733	NM_001164737 /// NM_001164738 /// NM_001742	Hs.489127	chr7q21.3	calcitonin receptor
CALCRL	NP_005786	NM_005795	Hs.470882	chr2q32.1	calcitonin receptor-like
CALM1	NP_001159578 /// NP_008819	NM_001166106 /// NM_006888	Hs.282410	chr14q24-q31	Calmodulin 1 (phosphorylase kinase, delta)
CAMK2A	NP_057065 /// NP_741960	NM_015981 /// NM_171825	Hs.724403	chr5q32	calcium/calmodulin-dependent protein kinase II alpha
CAMK2B	NP_001211 /// NP_742075 /// NP_742076 /// NP_742077 /// NP_742078 /// NP_742079 /// NP_742080 /// NP_742081	NM_001220 /// NM_172078 /// NM_172079 /// NM_172080 /// NM_172081 /// NM_172082 /// NM_172083 /// NM_172084	Hs.351887	chr22q12|7p14.3-p14.1	calcium/calmodulin-dependent protein kinase II beta
CAMK2D	NP_001212.2 /// NP_742112.1 /// NP_742113.1 /// NP_742125.1 /// NP_742126.1 /// NP_742127.1	NM_001221.3 ///NM_172114.1 /// NM_172115.2 /// NM_172127.2 /// NM_172128.2 /// NM_172129.1	Hs.144114	4q26	Calcium/Calmodulin-Dependent Protein Kinase II Delta
CAMK2G	NP_001213 /// NP_751909 /// NP_751910 /// NP_751911 /// NP_751913	NM_001222 /// NM_172169 /// NM_172170 /// NM_172171 /// NM_172173	Hs.523045	chr10q22	calcium/calmodulin-dependent protein kinase II gamma
CAMK2N1	NP_061054	NM_018584	Hs.197922	chr1p36.12	calcium/calmodulin-dependent protein kinase II inhibitor 1
CAMK4	NP_001735	NM_001744	Hs.591269	chr5q21.3	calcium/calmodulin-dependent protein kinase IV
CAMKK2	NP_006540 /// NP_705719 /// NP_705720 /// NP_757363 /// NP_757364 /// NP_757365 /// NP_757380	NM_006549 /// NM_153499 /// NM_153500 /// NM_172214 /// NM_172215 /// NM_172216 /// NM_172226	Hs.297343	chr12q24.2	calcium/calmodulin-dependent protein kinase kinase 2, beta
CAMP	NP_004336	NM_004345	Hs.51120	chr3p21.3	cathelicidin antimicrobial peptide
CAP1	NP_001099000 /// NP_006358	NM_001105530 /// NM_006367	Hs.370581	chr1p34.2	CAP, adenylate cyclase-associated protein 1 (yeast)
CART	NP_004282.1	NM_004291.3	Hs.1707	5q13.2	Cocaine And Amphetamine Regulated Transcript
CARTPT	NP_004282	NM_004291	Hs.1707	chr5q13.2	CART prepropeptide
CASP1	NP_001214 /// NP_150634 /// NP_150635 /// NP_150636 /// NP_150637	NM_001223 /// NM_033292 /// NM_033293 /// NM_033294 /// NM_033295	Hs.2490	chr11q23	caspase 1, apoptosis-related cysteine peptidase (interleukin 1, beta, convertase)
CASP12	NP_001177945.1	NM_001191016.1	Hs.476989	11q22.3	Caspase 12 (Gene/Pseudogene)
CASP3	NP_004337 /// NP_116786	NM_004346 /// NM_032991	Hs.141125	chr4q34	caspase 3, apoptosis-related cysteine peptidase
CASPR3	NP_387504.2	NM_033655.3	Hs.128474	9p13.1	Contactin Associated Protein-Like 3
CASPR4	NP_207837.2 NP_620481.2	NM_033401.3 ///NM_138994.3	Hs.461389	16q23.1	Contactin Associated Protein-Like 4
caspr5	NP_570129.1	NM_130773.3 NM_138996.1	Hs.660653	2q14.3	Contactin Associated Protein-Like 5
CAST	NP_001035905 /// NP_001035906 /// NP_001035907 /// NP_001035908 /// NP_001035909 /// NP_001035910 /// NP_001035911 /// NP_001741 /// NP_775083 /// NP_775084 /// NP_775086	NM_001042440 /// NM_001042441 /// NM_001042442 /// NM_001042443 /// NM_001042444 /// NM_001042445 /// NM_001042446 /// NM_001750 /// NM_173060 /// NM_173061 /// NM_173063	Hs.436186	chr5q15	calpastatin
CAT	NP_001743	NM_001752	Hs.502302	chr11p13	Catalase
CAV1	NP_001166366 /// NP_001166367 /// NP_001166368 /// NP_001744	NM_001172895 /// NM_001172896 /// NM_001172897 /// NM_001753	Hs.74034	chr7q31.1	caveolin 1, caveolae protein, 22kDa
CAV2	NP_001224 /// NP_937855	NM_001233 /// NM_198212	Hs.212332	chr7q31.1	Caveolin 2
CAV3	NP_001225 /// NP_203123	NM_001234 /// NM_033337	Hs.98303	chr3p25	caveolin 3
CBLB	NP_733762	NM_170662	Hs.430589	chr3q13.11	Cas-Br-M (murine) ecotropic retroviral transforming sequence b
CBLN1	NP_004343	NM_004352	Hs.458423	chr16q12.1	cerebellin 1 precursor
CCBP2	NP_001287	NM_001296	Hs.146346	chr3p21.3	chemokine binding protein 2
CCDC92	NP_079416	NM_025140	Hs.114111	chr12q24.31	coiled-coil domain containing 92
CCK	NP_000720 /// NP_001167609	NM_000729 /// NM_001174138	Hs.458426	chr3p22-p21.3	cholecystokinin
CCKAR	NP_000721	NM_000730	Hs.129	chr4p15.1-p15.2	cholecystokinin A receptor
CCKBR	NP_795344	NM_176875	Hs.203	chr11p15.4	cholecystokinin B receptor
CCL11	NP_002977	NM_002986	Hs.54460	chr17q21.1-q21.2	chemokine (C-C motif) ligand 11
CCL13	NP_005399	NM_005408	Hs.414629	chr17q11.2	chemokine (C-C motif) ligand 13
CCL15	NP_004158 /// NP_116740 /// NP_116741	NM_004167 /// NM_032964 /// NM_032965 /// NR_027921 /// NR_027922	Hs.272493	chr17q11.2 /// chr17q12	CCL14-CCL15 read-through transcript /// chemokine (C-C motif) ligand 15
CCL16	NP_004581	NM_004590	Hs.10458	chr17q11.2	chemokine (C-C motif) ligand 16
CCL17	NP_002978	NM_002987	Hs.546294	chr16q13	chemokine (C-C motif) ligand 17
CCL18	NP_002979	NM_002988	Hs.143961	chr17q11.2	chemokine (C-C motif) ligand 18 (pulmonary and activation-regulated)
CCL19	NP_006265	NM_006274	Hs.50002	chr9p13	chemokine (C-C motif) ligand 19
CCL20	NP_001123518 /// NP_004582	NM_001130046 /// NM_004591	Hs.75498	chr2q33-q37	chemokine (C-C motif) ligand 20
CCL21	NP_002980	NM_002989	Hs.57907	chr9p13	chemokine (C-C motif) ligand 21
CCL22	NP_002981	NM_002990	Hs.534347	chr16q13	chemokine (C-C motif) ligand 22
CCL23	NP_005055 /// NP_665905	NM_005064 /// NM_145898	Hs.169191	chr17q12	chemokine (C-C motif) ligand 23
CCL24	NP_002982	NM_002991	Hs.247838	chr7q11.23	chemokine (C-C motif) ligand 24
CCL26	NP_006063.1	NM_006072.4	Hs.131342	7q11.23	Chemokine (C-C Motif) Ligand 26
CCL27	NP_006655	NM_006664	Hs.648124	chr9p13	chemokine (C-C motif) ligand 27
CCL3	NP_001001437 /// NP_002974 /// NP_066286	NM_001001437 /// NM_002983 /// NM_021006	Hs.514107	chr17q11-q21 /// chr17q21.1	chemokine (C-C motif) ligand 3 /// chemokine (C-C motif) ligand 3-like 1 /// chemokine (C-C motif) ligand 3-like 3
CCL4	NP_002975	NM_002984	Hs.75703	chr17q12	chemokine (C-C motif) ligand 4
CCL5	NP_002976	NM_002985	Hs.514821	chr17q11.2-q12	chemokine (C-C motif) ligand 5
CCL7	NP_006264	NM_006273	Hs.251526	chr17q11.2-q12	chemokine (C-C motif) ligand 7
CCL8	NP_005614	NM_005623	Hs.271387	chr17q11.2	chemokine (C-C motif) ligand 8
CCNE1	NP_001229 /// NP_476530	NM_001238 /// NM_057182	Hs.244723	chr19q12	cyclin E1
CCR1	NP_001286	NM_001295	Hs.301921	chr3p21	chemokine (C-C motif) receptor 1
CCR4	NP_005499	NM_005508	Hs.184926	chr3p24	chemokine (C-C motif) receptor 4
CCR5	NP_000570 /// NP_001093638	NM_000579 /// NM_001100168	Hs.450802	chr3p21.31	chemokine (C-C motif) receptor 5
CD160	NP_008984	NM_007053	Hs.488237	chr1q21.1	CD160 molecule
CD164	NP_001135873 /// NP_001135874 /// NP_001135875 /// NP_001135876 /// NP_006007	NM_001142401 /// NM_001142402 /// NM_001142403 /// NM_001142404 /// NM_006016	Hs.520313	chr6q21	CD164 molecule, sialomucin
CD19	NP_001171569 /// NP_001761	NM_001178098 /// NM_001770	Hs.652262	chr16p11.2	CD19 molecule
CD1D	NP_001757	NM_001766	Hs.1799	chr1q22-q23	CD1d molecule
CD2	NP_001758	NM_001767	Hs.523500	chr1p13.1	CD2 molecule
CD22	NP_001762	NM_001771	Hs.579691	chr19q13.1	CD22 molecule
CD226	NP_006557	NM_006566	Hs.660130	chr18q22.3	CD226 molecule
CD33	NP_001076087 /// NP_001171079 /// NP_001763	NM_001082618 /// NM_001177608 /// NM_001772	Hs.83731	chr19q13.3	CD33 molecule
CD34	NP_001020280 /// NP_001764	NM_001025109 /// NM_001773	Hs.374990	chr1q32	CD34 molecule
CD36	NP_000063 /// NP_001001547 /// NP_001001548 /// NP_001120915 /// NP_001120916	NM_000072 /// NM_001001547 /// NM_001001548 /// NM_001127443 /// NM_001127444	Hs.120949	chr7q11.2	CD36 molecule (thrombospondin receptor)
CD40LG	NP_000065	NM_000074	Hs.592244	chrXq26	CD40 ligand
CD44	NP_000601 /// NP_001001389 /// NP_001001390 /// NP_001001391 /// NP_001001392	NM_000610 /// NM_001001389 /// NM_001001390 /// NM_001001391 /// NM_001001392	Hs.502328	chr11p13	CD44 molecule (Indian blood group)
CD47	NP_001020250 /// NP_001768 /// NP_942088	NM_001025079 /// NM_001777 /// NM_198793	Hs.446414	chr3q13.1-q13.2	CD47 molecule
CD58	NP_001138294 /// NP_001770	NM_001144822 /// NM_001779 /// NR_026665	Hs.34341	chr1p13	CD58 molecule
CD6	NP_006716	NM_006725	Hs.724071	chr11q13	CD6 molecule
CD63	NP_001035123 /// NP_001771	NM_001040034 /// NM_001780	Hs.445570	chr12q12-q13	CD63 molecule
CD70	NP_001243	NM_001252	Hs.501497	chr19p13	CD70 molecule
CD79A	NP_001774 /// NP_067612	NM_001783 /// NM_021601	Hs.631567	chr19q13.2	CD79a molecule, immunoglobulin-associated alpha
CD80	NP_005182	NM_005191	Hs.838	chr3q13.3-q21	CD80 molecule
CD86	NP_008820 /// NP_787058	NM_006889 /// NM_175862	Hs.171182	chr3q21	CD86 molecule
CD8A	NP_001139345 /// NP_001759 /// NP_741969	NM_001145873 /// NM_001768 /// NM_171827 /// NR_027353	Hs.85258	chr2p12	CD8a molecule
CD8B1	NP_001171571.1 ///NP_004922.1 /// NP_742099.1 /// NP_742100.1 /// NP_757362.1	NM_001178100.1 /// NM_004931.4 /// NM_172101.3 /// NM_172102.3 /// NM_172213.3 /// NM_172099.2	Hs.405667	2p11.2	CD8b Molecule
CD9	NP_001760	NM_001769	Hs.114286	chr12p13.3	CD9 molecule
CD97	NP_001020331 /// NP_001775 /// NP_510966	NM_001025160 /// NM_001784 /// NM_078481	Hs.466039	chr19p13	CD97 molecule
CD99	NP_001116370 /// NP_002405	NM_001122898 /// NM_002414	Hs.653349	chrXp22.32; Yp11.3	CD99 molecule
CDC10	NP_001011553.2 NP_001229885.1 NP_001779.3	NM_001011553.3 ///NM_001242956.1 /// NM_001788.5	Hs.191346	7p14.2	Septin 7
CDC25C	NP_001781 /// NP_073720	NM_001790 /// NM_022809	Hs.656	chr5q31	cell division cycle 25 homolog C (S. pombe)
CDC42	NP_001034891 /// NP_001782 /// NP_426359	NM_001039802 /// NM_001791 /// NM_044472	Hs.467637	chr1p36.1	cell division cycle 42 (GTP binding protein, 25kDa)
CDC42	NP_001034891 /// NP_001782 /// NP_426359	NM_001039802 /// NM_001791 /// NM_044472	Hs.467637	chr1p36.1	cell division cycle 42 (GTP binding protein, 25kDa)
CDH1	NP_004351	NM_004360	Hs.461086	chr16q22.1	cadherin 1, type 1, E-cadherin (epithelial)
CDH10	NP_006718	NM_006727	Hs.92489	chr5p14-p13	cadherin 10, type 2 (T2-cadherin)
CDH12	NP_004052	NM_004061	Hs.113684	chr5p14-p13	cadherin 12, type 2 (N-cadherin 2)
CDH13	NP_001248	NM_001257	Hs.654386	chr16q24.2-q24.3	cadherin 13, H-cadherin (heart)
CDH15	NP_004924	NM_004933	Hs.148090	chr16q24.3	cadherin 15, type 1, M-cadherin (myotubule)
CDH16	NP_004053	NM_004062	Hs.513660	chr16q22.1	cadherin 16, KSP-cadherin
CDH17	NP_001138135 /// NP_004054	NM_001144663 /// NM_004063	Hs.591853	chr8q22.1	cadherin 17, LI cadherin (liver-intestine)
CDH18	NP_001161139 /// NP_004925	NM_001167667 /// NM_004934	Hs.317632	chr5p15.2-p15.1	cadherin 18, type 2
CDH19	NP_066976	NM_021153	Hs.42771	chr18q22-q23	cadherin 19, type 2
CDH2	NP_001783	NM_001792	Hs.464829	chr18q11.2	cadherin 2, type 1, N-cadherin (neuronal)
CDH22	NP_067071	NM_021248	Hs.472861	chr20q13.1	cadherin 22, type 2
CDH24	NP_071923.2 /// NP_659422.2	NM_022478.3 ///NM_144985.3	Hs.155912	14q11.2	Cadherin 24
CDH3	NP_001784	NM_001793	Hs.191842	chr16q22.1	cadherin 3, type 1, P-cadherin (placental)
CDH4	NP_001785	NM_001794	Hs.598638	chr20q13.3	cadherin 4, type 1, R-cadherin (retinal)
CDH5	NP_001786	NM_001795	Hs.76206	chr16q22.1	cadherin 5, type 2 (vascular endothelium)
CDH6	NP_004923	NM_004932	Hs.171054	chr5p15.1-p14	cadherin 6, type 2, K-cadherin (fetal kidney)
CDH7	NP_004352 /// NP_387450	NM_004361 /// NM_033646	Hs.657522	chr18q22-q23	cadherin 7, type 2
CDH8	NP_001787	NM_001796	Hs.368322	chr16q22.1	cadherin 8, type 2
CDH9	NP_057363	NM_016279	Hs.272212	chr5p14	cadherin 9, type 2 (T1-cadherin)
CDIPT	NP_006310	NM_006319	Hs.121549	chr16p11.2	CDP-diacylglycerol--inositol 3-phosphatidyltransferase
CDK5	NP_001157882 /// NP_004926	NM_001164410 /// NM_004935	Hs.647078	chr7q36	cyclin-dependent kinase 5
CDK5R1	NP_003876	NM_003885	Hs.500015	chr17q11.2	cyclin-dependent kinase 5, regulatory subunit 1 (p35)
CDKN1A	NP_000380 /// NP_510867	NM_000389 /// NM_078467	Hs.370771	chr6p21.2	cyclin-dependent kinase inhibitor 1A (p21, Cip1)
CDKN2B	NP_004927 /// NP_511042	NM_004936 /// NM_078487	Hs.72901	chr9p21	cyclin-dependent kinase inhibitor 2B (p15, inhibits CDK4)
CDNF	NP_001025125.2	NM_001029954.2	Hs.559067	10p13	Cerebral Dopamine Neurotrophic Factor
CDON	NP_058648	NM_016952	Hs.38034	chr11q23-q24	Cdon homolog (mouse)
CEACAM1	NP_001020083 /// NP_001171742 /// NP_001171744 /// NP_001171745 /// NP_001703	NM_001024912 /// NM_001184813 /// NM_001184815 /// NM_001184816 /// NM_001712	Hs.512682	chr19q13.2	carcinoembryonic antigen-related cell adhesion molecule 1 (biliary glycoprotein)
CEACAM3	NP_001806	NM_001815	Hs.11	chr19q13.2	carcinoembryonic antigen-related cell adhesion molecule 3
CEACAM4	NP_001808	NM_001817	Hs.12	chr19q13.2	carcinoembryonic antigen-related cell adhesion molecule 4
CEACAM5	NP_004354	NM_004363	Hs.709196	chr19q13.1-q13.2	carcinoembryonic antigen-related cell adhesion molecule 5
CEACAM6	NP_002474	NM_002483	Hs.466814	chr19q13.2	carcinoembryonic antigen-related cell adhesion molecule 6 (non-specific cross reacting antigen)
CEACAM7	NP_008821	NM_006890	Hs.74466	chr19q13.2	carcinoembryonic antigen-related cell adhesion molecule 7
CEACAM8	NP_001807	NM_001816	Hs.41	chr19q13.2	carcinoembryonic antigen-related cell adhesion molecule 8
CELSR1	NP_055061	NM_014246	Hs.252387	chr22q13.3	cadherin, EGF LAG seven-pass G-type receptor 1 (flamingo homolog, Drosophila)
CELSR2	NP_001399	NM_001408	Hs.57652	chr1p21	cadherin, EGF LAG seven-pass G-type receptor 2 (flamingo homolog, Drosophila)
CELSR3	NP_001398	NM_001407	Hs.631926	chr3p24.1-p21.2	cadherin, EGF LAG seven-pass G-type receptor 3 (flamingo homolog, Drosophila)
CENTD1	NP_056045.2	NM_015230.3 ///NM_139182.1	Hs.479451	4p14	Centaurin, Delta 1
CerCAM	NP_001273689.1 ///NP_057258.3	NM_001286760.1 /// NM_016174.4	Hs.495230	9q34.11	Cerebral Endothelial Cell Adhesion Molecule
CFL1	NP_005498	NM_005507	Hs.170622	chr11q13	cofilin 1 (non-muscle)
CFL2	NP_001230574.1 /// NP_068733.1 /// NP_619579.1	NM_001243645.1 ///NM_021914.7 /// NM_138638.4	Hs.180141	14q12	Cofilin 2 (Muscle)
CFLAR	NP_001120655 /// NP_001120656 /// NP_003870	NM_001127183 /// NM_001127184 /// NM_003879	Hs.390736	chr2q33-q34	CASP8 and FADD-like apoptosis regulator
CFTR	NP_000483	NM_000492	Hs.489786	chr7q31.2	cystic fibrosis transmembrane conductance regulator (ATP-binding cassette sub-family C, member 7)
CGA	NP_000726	NM_000735	Hs.119689	chr6q12-q21	glycoprotein hormones, alpha polypeptide
CGB	NP_000728 /// NP_149032 /// NP_149133	NM_000737 /// NM_033043 /// NM_033142	Hs.172944	chr19q13.32	chorionic gonadotropin, beta polypeptide /// chorionic gonadotropin, beta polypeptide 5 /// chorionic gonadotropin, beta polypeptide 7
CGB7	NP_000728 /// NP_149032 /// NP_149133	NM_000737 /// NM_033043 /// NM_033142	Hs.172944	chr19q13.32	chorionic gonadotropin, beta polypeptide /// chorionic gonadotropin, beta polypeptide 5 /// chorionic gonadotropin, beta polypeptide 7
CGEF2	NP_001093867.1 /// NP_001269828.1 /// NP_001269829.1 /// NP_001269830.1 /// NP_008954.2	NM_001100397.1 ///NM_001282899.1 /// NM_001282900.1 /// NM_001282901.1 ///NM_007023.3	Hs.470646	2q31-q32	CAMP-Regulated Guanine Nucleotide Exchange Factor II
CHAT	NP_001136401 /// NP_001136405 /// NP_001136406 /// NP_065574 /// NP_066264 /// NP_066265 /// NP_066266	NM_001142929 /// NM_001142933 /// NM_001142934 /// NM_020549 /// NM_020984 /// NM_020985 /// NM_020986	Hs.302002	chr10q11.2	choline O-acetyltransferase
CHGA	NP_001266	NM_001275	Hs.150793	chr14q32	chromogranin A (parathyroid secretory protein 1)
CHGB	NP_001810	NM_001819	Hs.516874	chr20pter-p12	chromogranin B (secretogranin 1)
CHL1	NP_006605	NM_006614	Hs.148909	chr3p26.1	cell adhesion molecule with homology to L1CAM (close homolog of L1)
CHM	NP_000381 /// NP_001138886	NM_000390 /// NM_001145414	Hs.496449	chrXq21.2	choroideremia (Rab escort protein 1)
CHML	NP_001812	NM_001821	Hs.654545	chr1q42-qter	choroideremia-like (Rab escort protein 2)
CHMP1A	NP_001076783 /// NP_002759	NM_001083314 /// NM_002768	Hs.589427	chr16q24.3	chromatin modifying protein 1A
CHP	NP_009167	NM_007236	Hs.406234	chr15q13.3	calcium binding protein P22
CHP2	NP_071380	NM_022097	Hs.178589	chr16p12.2	calcineurin B homologous protein 2
CHRFAM7A	NP_000737 /// NP_647536 /// NP_683709	NM_000746 /// NM_139320 /// NM_148911	Hs.511772	chr15q13.1 /// chr15q14	CHRNA7 (cholinergic receptor, nicotinic, alpha 7, exons 5-10) and FAM7A (family with sequence similarity 7A, exons A-E) fusion /// cholinergic receptor, nicotinic, alpha 7
CHRM1	NP_000729.2	NM_000738.2	Hs.632119	11q13	cholinergic Receptor, Muscarinic 1
CHRM2	NP_000730 /// NP_001006627 /// NP_001006628 /// NP_001006629 /// NP_001006630 /// NP_001006631 /// NP_001006632 /// NP_001006633	NM_000739 /// NM_001006626 /// NM_001006627 /// NM_001006628 /// NM_001006629 /// NM_001006630 /// NM_001006631 /// NM_001006632	Hs.535891	chr7q31-q35	cholinergic receptor, muscarinic 2
CHRM3	NP_000731	NM_000740	Hs.7138	chr1q43	cholinergic receptor, muscarinic 3
CHRM4	NP_000732	NM_000741	Hs.248100	chr11p12-p11.2	cholinergic receptor, muscarinic 4
CHRM5	NP_036257	NM_012125	Hs.584747	chr15q26	cholinergic receptor, muscarinic 5
CHRNA1	NP_000070 /// NP_001034612	NM_000079 /// NM_001039523	Hs.434479	chr2q24-q32	cholinergic receptor, nicotinic, alpha 1 (muscle)
CHRNA10	NP_065135	NM_020402	Hs.157714	chr11p15.5	cholinergic receptor, nicotinic, alpha 10
CHRNA2	NP_000733	NM_000742	Hs.57718	chr8p21	cholinergic receptor, nicotinic, alpha 2 (neuronal)
CHRNA3	NP_000734 /// NP_001160166	NM_000743 /// NM_001166694	Hs.89605	chr15q24	cholinergic receptor, nicotinic, alpha 3
CHRNA4	NP_000735	NM_000744	Hs.10734	chr20q13.2-q13.3	cholinergic receptor, nicotinic, alpha 4
CHRNA5	NP_000736	NM_000745	Hs.1614	chr15q24	cholinergic receptor, nicotinic, alpha 5
CHRNA6	NP_004189	NM_004198	Hs.103128	chr8p11.21	cholinergic receptor, nicotinic, alpha 6
CHRNA7	NP_000737 /// NP_647536 /// NP_683709	NM_000746 /// NM_139320 /// NM_148911	Hs.511772	chr15q13.1 /// chr15q14	CHRNA7 (cholinergic receptor, nicotinic, alpha 7, exons 5-10) and FAM7A (family with sequence similarity 7A, exons A-E) fusion /// cholinergic receptor, nicotinic, alpha 7
CHRNA9	NP_060051	NM_017581	Hs.272278	chr4p14	cholinergic receptor, nicotinic, alpha 9
CHRNB1	NP_000738	NM_000747	Hs.330386	chr17p13.1	cholinergic receptor, nicotinic, beta 1 (muscle)
CHRNB2	NP_000739	NM_000748	Hs.2306	chr1q21.3	cholinergic receptor, nicotinic, beta 2 (neuronal)
CHRNB3	NP_000740	NM_000749	Hs.654576	chr8p11.2	cholinergic receptor, nicotinic, beta 3
CHRNB4	NP_000741	NM_000750	Hs.624178	chr15q24	cholinergic receptor, nicotinic, beta 4
CHRND	NP_000742	NM_000751	Hs.156289	chr2q33-q34	cholinergic receptor, nicotinic, delta
CHRNE	NP_000071	NM_000080	Hs.654535	chr17p13-p12	cholinergic receptor, nicotinic, epsilon
CHRNG	NP_005190	NM_005199	Hs.248101	chr2q33-q34	cholinergic receptor, nicotinic, gamma
CHST4	NP_001159867 /// NP_005760	NM_001166395 /// NM_005769	Hs.251383	chr16q22.2	carbohydrate (N-acetylglucosamine 6-O) sulfotransferase 4
CHUK	NP_001269	NM_001278	Hs.198998	chr10q24-q25	conserved helix-loop-helix ubiquitous kinase
CIB1	NP_006375	NM_006384	Hs.715556	chr15q25.3-q26	calcium and integrin binding 1 (calmyrin)
CISH	NP_037456 /// NP_659508	NM_013324 /// NM_145071	Hs.655334	chr3p21.3	cytokine inducible SH2-containing protein
CLASP2	NP_055912	NM_015097	Hs.108614	chr3p22.3	cytoplasmic linker associated protein 2
CLCA2	NP_006527	NM_006536	Hs.241551	chr1p31-p22	chloride channel accessory 2
CLCF1	NP_001159684 /// NP_037378	NM_001166212 /// NM_013246	Hs.502977	chr11q13.3	cardiotrophin-like cytokine factor 1
CLCN1	NP_000074	NM_000083	Hs.121483	chr7q32-qter|7q35	chloride channel 1, skeletal muscle
CLDN1	NP_066924	NM_021101	Hs.439060	chr3q28-q29	claudin 1
CLDN11	NP_005593	NM_005602	Hs.31595	chr3q26.2-q26.3	claudin 11
CLDN14	NP_001139549 /// NP_001139550 /// NP_001139551 /// NP_036262 /// NP_652763	NM_001146077 /// NM_001146078 /// NM_001146079 /// NM_012130 /// NM_144492	Hs.669909	chr21q22.3	claudin 14
CLDN16	NP_006571	NM_006580	Hs.251391	chr3q28	claudin 16
CLDN17	NP_036263	NM_012131	Hs.258589	chr21q22.11	claudin 17
CLDN18	NP_001002026 /// NP_057453	NM_001002026 /// NM_016369	Hs.655324	chr3q22.3	claudin 18
CLDN19	NP_001116867.1 /// NP_001172046.1 /// NP_683763.2	NM_001123395.1 /// NM_001185117.1 /// NM_148960.2	Hs.496270	1p34.2	Claudin 19
CLDN2	NP_001164563.1 ///NP_001164566.1 /// NP_065117.1	NM_001171092.1 ///NM_001171095.1 /// NM_020384.3	Hs.522746	Xq22.3-q23	claudin-2
CLDN20	NP_001001346.1	NM_001001346.3	Hs.567491	6q25.3	Claudin 20
CLDN3	NP_001297	NM_001306	Hs.647023	chr7q11.23	claudin 3
CLDN4	NP_001296	NM_001305	Hs.699253	chr7q11.23	claudin 4
CLDN5	NP_001124333 /// NP_003268	NM_001130861 /// NM_003277	Hs.505337	chr22q11.21	claudin 5
CLDN6	NP_067018	NM_021195	Hs.533779	chr16p13.3	claudin 6
CLDN7	NP_001298	NM_001307	Hs.513915	chr17p13	claudin 7
CLDN8	NP_955360	NM_199328	Hs.162209	chr21q22.11	claudin 8
CLDN9	NP_066192	NM_020982	Hs.296949	chr16p13.3	claudin 9
CLN3	NP_000077 /// NP_001035897	NM_000086 /// NM_001042432	Hs.628393	chr16p12.1	ceroid-lipofuscinosis, neuronal 3
CLN8	NP_061764	NM_018941	Hs.127675	chr8p23	ceroid-lipofuscinosis, neuronal 8 (epilepsy, progressive with mental retardation)
CLOCK	NP_004889	NM_004898	Hs.436975	chr4q12	clock homolog (mouse)
CLSTN1	NP_001009566 /// NP_055759	NM_001009566 /// NM_014944	Hs.29665	chr1p36.22	calsyntenin 1
CLSTN2	NP_071414	NM_022131	Hs.158529	chr3q23-q24	calsyntenin 2
CLSTN3	NP_055533	NM_014718	Hs.535378	chr12p13.31	calsyntenin 3
CLTB	NP_001825 /// NP_009028	NM_001834 /// NM_007097	Hs.484241	chr4q2-q3|5q35	Clathrin, light chain (Lcb)
CLTC	NP_004850	NM_004859	Hs.491351	chr17q11-qter	clathrin, heavy chain (Hc)
CLU	NP_001164609 /// NP_001822 /// NP_976084	NM_001171138 /// NM_001831 /// NM_203339	Hs.436657	chr8p21-p12	clusterin
CMKLR1	NP_001135815 /// NP_001135816 /// NP_001135817 /// NP_004063	NM_001142343 /// NM_001142344 /// NM_001142345 /// NM_004072	Hs.197143	chr12q24.1	chemokine-like receptor 1
CMT2B2	NP_112235.2	NM_030973.3	Hs.656639	19q13.3	Mediator Complex Subunit 25
CMT2F	NP_001531.1	NM_001540.3	Hs.520973	7q11.23	Heat Shock 27kDa Protein 1
CNGA2	NP_005131.1	NM_005140.1	Hs.447360	Xq28	Cyclic Nucleotide Gated Channel Alpha 2
CNGA3	NP_001073347 /// NP_001289	NM_001079878 /// NM_001298	Hs.234785	chr2q11.2	cyclic nucleotide gated channel alpha 3
CNGA4	NP_001032406.1	NM_001037329.3	Hs.434618	11p15.4	Cyclic Nucleotide Gated Channel Alpha 4
CNGB1	NP_001129111 /// NP_001288	NM_001135639 /// NM_001297	Hs.147062	chr16q13	cyclic nucleotide gated channel beta 1
CNGB3	NP_061971	NM_019098	Hs.154433	chr8q21-q22	cyclic nucleotide gated channel beta 3
CNP	NP_149124	NM_033133	Hs.273621	chr17q21	2',3'-cyclic nucleotide 3' phosphodiesterase
CNR1	NP_001153698 /// NP_001153730 /// NP_001153731 /// NP_001153732 /// NP_057167 /// NP_149421	NM_001160226 /// NM_001160258 /// NM_001160259 /// NM_001160260 /// NM_016083 /// NM_033181	Hs.75110	chr6q14-q15	cannabinoid receptor 1 (brain)
CNTF	NP_000605 /// NP_444251	NM_000614 /// NM_053023 /// NR_024091	Hs.524920	chr11q12 /// chr11q12.2	ciliary neurotrophic factor /// zinc finger protein 91 homolog (mouse) /// ZFP91-CNTF readthrough transcript
CNTFR	NP_001833 /// NP_671693	NM_001842 /// NM_147164	Hs.129966	chr9p13	ciliary neurotrophic factor receptor
CNTN1	NP_001834 /// NP_778203	NM_001843 /// NM_175038	Hs.143434	chr12q11-q12	contactin 1
CNTN2	NP_005067	NM_005076	Hs.519220	chr1q32.1	contactin 2 (axonal)
CNTN4	NP_001193884.1 /// NP_001193885.1 /// NP_783200.1 /// NP_783302.1	NM_001206955.1 ///NM_001206956.1 /// NM_175607.2 /// NM_175613.2 /// NM_175612.1	Hs.298705	3p26.3	Contactin 4
CNTN5	NP_055176 /// NP_780775	NM_014361 /// NM_175566	Hs.656783	chr11q21-q22.2	contactin 5
CNTN6	NP_055276	NM_014461	Hs.387300	chr3p26-p25	contactin 6
CNTNAP1	NP_003623	NM_003632	Hs.408730	chr17q21	contactin associated protein 1
CNTNAP2	NP_054860	NM_014141	Hs.655684	chr7q35-q36	contactin associated protein-like 2
COL15A1	NP_001846	NM_001855	Hs.409034	chr9q21-q22	collagen, type XV, alpha 1
COL18A1	NP_085059 /// NP_569711 /// NP_569712	NM_030582 /// NM_130444 /// NM_130445	Hs.517356	chr21q22.3	collagen, type XVIII, alpha 1
COL19A1	NP_001849	NM_001858	Hs.444842	chr6q12-q13	collagen, type XIX, alpha 1
COL1A1	NP_000079	NM_000088	Hs.172928	chr17q21.33	collagen, type I, alpha 1
COL21A1	NP_110447	NM_030820	Hs.47629	chr6p12.3-p11.2|6p12.3-p11.2	collagen, type XXI, alpha 1
COL2A1	NP_001835 /// NP_149162	NM_001844 /// NM_033150	Hs.408182	chr12q13.11	collagen, type II, alpha 1
COL4A3	NP_000082 /// NP_112730 /// NP_112733 /// NP_112734	NM_000091 /// NM_031362 /// NM_031365 /// NM_031366	Hs.570065	chr2q36-q37	collagen, type IV, alpha 3 (Goodpasture antigen)
COL5A1	NP_000084	NM_000093	Hs.210283	chr9q34.2-q34.3	collagen, type V, alpha 1
COL5A2	NP_000384	NM_000393	Hs.445827	chr2q14-q32	collagen, type V, alpha 2
COL5A3	NP_056534	NM_015719	Hs.235368	chr19p13.2	collagen, type V, alpha 3
COL6A1	NP_001839	NM_001848	Hs.474053	chr21q22.3	collagen, type VI, alpha 1
COL6A3	NP_004360 /// NP_476505 /// NP_476506 /// NP_476507 /// NP_476508	NM_004369 /// NM_057164 /// NM_057165 /// NM_057166 /// NM_057167	Hs.233240	chr2q37	collagen, type VI, alpha 3
COL7A1	NP_000085	NM_000094	Hs.476218	chr3p21.1	collagen, type VII, alpha 1
COL9A1	NP_001842 /// NP_511040	NM_001851 /// NM_078485	Hs.590892	chr6q12-q14	collagen, type IX, alpha 1
COL9A2	NP_001843	NM_001852	Hs.418012	chr1p33-p32	collagen, type IX, alpha 2
COL9A3	NP_001844	NM_001853	Hs.716639	chr20q13.3	collagen, type IX, alpha 3
COLQ	NP_005668 /// NP_536799 /// NP_536800 /// NP_536802	NM_005677 /// NM_080538 /// NM_080539 /// NM_080541	Hs.146735	chr3p25	collagen-like tail subunit (single strand of homotrimer) of asymmetric acetylcholinesterase
COMT	NP_000745 /// NP_001128633 /// NP_001128634 /// NP_009294	NM_000754 /// NM_001135161 /// NM_001135162 /// NM_007310	Hs.370408	chr22q11.21-q11.23|22q11.21	catechol-O-methyltransferase
CORO1A	NP_009005	NM_007074	Hs.415067	chr16p11.2	coronin, actin binding protein, 1A
CORT	NP_001293	NM_001302	Hs.412311	chr1p36|1p36.22	cortistatin
CPAMD8	NP_056507.2	NM_015692.2	Hs.631644	19p13.11	C3 And PZP-Like, Alpha-2-Macroglobulin Domain Containing 8
CPE	NP_001864	NM_001873	Hs.75360	chr4q32.3	carboxypeptidase E
CPLX1	NP_006642.1	NM_006651.3	Hs.478930	4p16.3	Complexin 1
CPLX2	NP_001008221 /// NP_006641	NM_001008220 /// NM_006650	Hs.193235	chr5q35.2	complexin 2
CPLX3	NP_001025176 /// NP_068591	NM_001030005 /// NM_021819	Hs.620644	chr15q24.1	complexin 3 /// lectin, mannose-binding, 1 like
CPLX4	NP_857637.1	NM_181654.3	Hs.449884	18q21.32	Complexin 4
CPN1	NP_001299	NM_001308	Hs.2246	chr10q24.2	carboxypeptidase N, polypeptide 1
CPNE3	NP_003900	NM_003909	Hs.191219	chr8q21.3	copine III
CPNE6	NP_006023	NM_006032	Hs.6132	chr14q11.2	copine VI (neuronal)
CPVL	NP_061902 /// NP_112601	NM_019029 /// NM_031311	Hs.233389	chr7p15-p14	carboxypeptidase, vitellogenic-like
CR1	NP_000564 /// NP_000642	NM_000573 /// NM_000651	Hs.334019	chr1q32	complement component (3b/4b) receptor 1 (Knops blood group)
CRADD	NP_003796	NM_003805	Hs.591016	chr12q21.33-q23.1	CASP2 and RIPK1 domain containing adaptor with death domain
CRAT	NP_000746 /// NP_003994	NM_000755 /// NM_004003 /// NR_028048	Hs.12068	chr9q34.1	carnitine O-acetyltransferase
CRB1	NP_957705	NM_201253	Hs.126135	chr1q31-q32.1	crumbs homolog 1 (Drosophila)
CRCP	NP_001035737 /// NP_001035738 /// NP_001135886 /// NP_055293	NM_001040647 /// NM_001040648 /// NM_001142414 /// NM_014478 /// NR_024548	Hs.300684	chr7q11.21	CGRP receptor component
CREB1	NP_004370 /// NP_604391	NM_004379 /// NM_134442	Hs.516646	chr2q34	cAMP responsive element binding protein 1
CREM	NP_001872 /// NP_853549 /// NP_874386 /// NP_874387 /// NP_874388 /// NP_874389 /// NP_874390 /// NP_874391 /// NP_874392 /// NP_874393 /// NP_874394 /// NP_877570 /// NP_877571 /// NP_877572 /// NP_877573 /// NP_878270 /// NP_878273 /// NP_898829 /// NP_898830 /// NP_898831 /// NP_898883	NM_001881 /// NM_181571 /// NM_182717 /// NM_182718 /// NM_182719 /// NM_182720 /// NM_182721 /// NM_182722 /// NM_182723 /// NM_182724 /// NM_182725 /// NM_182769 /// NM_182770 /// NM_182771 /// NM_182772 /// NM_182850 /// NM_182853 /// NM_183011 /// NM_183012 /// NM_183013 /// NM_183060	Hs.200250	chr10p11.21	cAMP responsive element modulator
CRH	NP_000747	NM_000756	Hs.75294	chr8q13	corticotropin releasing hormone
CRHR1	NP_001138618 /// NP_001138619 /// NP_001138620 /// NP_004373	NM_001145146 /// NM_001145147 /// NM_001145148 /// NM_004382	Hs.417628	chr17q12-q22	corticotropin releasing hormone receptor 1
CRHR2	NP_001874	NM_001883	Hs.546246	chr7p14.3	corticotropin releasing hormone receptor 2
CRISP1	NP_001122 /// NP_733758	NM_001131 /// NM_170609	Hs.109620	chr6p21.3	cysteine-rich secretory protein 1
CRK	NP_005197 /// NP_058431	NM_005206 /// NM_016823	Hs.638121	chr17p13.3	v-crk sarcoma virus CT10 oncogene homolog (avian)
CRKL	NP_005198	NM_005207	Hs.5613	chr22q11|22q11.21	v-crk sarcoma virus CT10 oncogene homolog (avian)-like
CRLF1	NP_004741	NM_004750	Hs.114948	chr19p12	cytokine receptor-like factor 1
CRLF3	NP_057070	NM_015986	Hs.370168	chr17q11.2	cytokine receptor-like factor 3
CRMP1	NP_001014809 /// NP_001304	NM_001014809 /// NM_001313	Hs.135270	chr4p16.1-p15	collapsin response mediator protein 1
CRP	NP_000558	NM_000567	Hs.76452	chr1q21-q23	C-reactive protein, pentraxin-related
CRTAM	NP_062550	NM_019604	Hs.159523	chr11q22-q23	cytotoxic and regulatory T cell molecule
CS	NP_004068	NM_004077	Hs.724436	chr12q13.2-q13.3	citrate synthase
CSAD	NP_057073	NM_015989	Hs.279815	chr12q13.11-q14.3	cysteine sulfinic acid decarboxylase
CSF1	NP_000748 /// NP_757349 /// NP_757350 /// NP_757351	NM_000757 /// NM_172210 /// NM_172211 /// NM_172212	Hs.591402	chr1p21-p13	colony stimulating factor 1 (macrophage)
CSF2	NP_000749	NM_000758	Hs.1349	chr5q31.1	colony stimulating factor 2 (granulocyte-macrophage)
CSF3	NP_000750 /// NP_001171618 /// NP_757373 /// NP_757374	NM_000759 /// NM_001178147 /// NM_172219 /// NM_172220 /// NR_033662	Hs.2233	chr17q11.2-q12	colony stimulating factor 3 (granulocyte)
CSF3R	NP_000751 /// NP_724780 /// NP_724781 /// NP_758519	NM_000760 /// NM_156038 /// NM_156039 /// NM_172313	Hs.524517	chr1p35-p34.3	colony stimulating factor 3 receptor (granulocyte)
CSNK2A1	NP_001886 /// NP_808227 /// NP_808228	NM_001895 /// NM_177559 /// NM_177560	Hs.644056	chr20p13	casein kinase 2, alpha 1 polypeptide
CST	NP_079375.3	NM_025099.5	Hs.156055	17p13.1	CTS Telomere Maintenance Complex Component 1
CST3	NP_000090	NM_000099	Hs.304682	chr20p11.21	cystatin C
CTF1	NP_001136016 /// NP_001321	NM_001142544 /// NM_001330	Hs.483811	chr16p11.2-p11.1	cardiotrophin 1
CTGF	NP_001892	NM_001901	Hs.410037	chr6q23.1	connective tissue growth factor
CTNNA1	NP_001894	NM_001903	Hs.534797	chr5q31	catenin (cadherin-associated protein), alpha 1, 102kDa
CTNNA2	NP_001158355 /// NP_004380	NM_001164883 /// NM_004389	Hs.167368	chr2p12-p11.1	catenin (cadherin-associated protein), alpha 2
CTNNB1	NP_001091679 /// NP_001091680 /// NP_001895	NM_001098209 /// NM_001098210 /// NM_001904	Hs.476018	chr3p21	catenin (cadherin-associated protein), beta 1, 88kDa
CTNND2	NP_001323	NM_001332	Hs.314543	chr5p15.2	catenin (cadherin-associated protein), delta 2 (neural plakophilin-related arm-repeat protein)
CTSD	NP_001900	NM_001909	Hs.654447	chr11p15.5	cathepsin D
CTSL2	NP_001324	NM_001333	Hs.660866	chr9q22.2	cathepsin L2
CTSS	NP_004070	NM_004079	Hs.181301	chr1q21	cathepsin S
CTSS	NP_004070	NM_004079	Hs.181301	chr1q21	cathepsin S
CUL5	NP_003469	NM_003478	Hs.440320	chr11q22-q23	cullin 5
CUX1	NP_001904 /// NP_852477 /// NP_853530	NM_001913 /// NM_181500 /// NM_181552	Hs.654389	chr7q22.1	cut-like homeobox 1
CX3CL1	NP_002987	NM_002996	Hs.531668	chr16q13	chemokine (C-X3-C motif) ligand 1
CXCL10	NP_001556	NM_001565	Hs.632586	chr4q21	chemokine (C-X-C motif) ligand 10
CXCL11	NP_005400	NM_005409	Hs.632592	chr4q21.2	chemokine (C-X-C motif) ligand 11
CXCL13	NP_006410	NM_006419	Hs.100431	chr4q21	chemokine (C-X-C motif) ligand 13
CXCL14	NP_004878	NM_004887	Hs.483444	chr5q31	chemokine (C-X-C motif) ligand 14
CXCL5	NP_002985	NM_002994	Hs.89714	chr4q12-q13	chemokine (C-X-C motif) ligand 5
CXCL6	NP_002984	NM_002993	Hs.164021	chr4q21	chemokine (C-X-C motif) ligand 6 (granulocyte chemotactic protein 2)
CXCL9	NP_002407	NM_002416	Hs.77367	chr4q21	chemokine (C-X-C motif) ligand 9
CXCR4	NP_001008540 /// NP_003458	NM_001008540 /// NM_003467	Hs.593413	chr2q21	chemokine (C-X-C motif) receptor 4
CYB5R4	NP_057314	NM_016230	Hs.5741	chr6pter-q22.33	cytochrome b5 reductase 4
CYCS	NP_061820	NM_018947	Hs.437060	chr7p15.3	cytochrome c, somatic
CYLC1	NP_066941	NM_021118	Hs.444230	chrXq21.1	cylicin, basic protein of sperm head cytoskeleton 1
CYP19A1	NP_000094 /// NP_112503	NM_000103 /// NM_031226	Hs.260074	chr15q21.1	cytochrome P450, family 19, subfamily A, polypeptide 1
CYP1B1	NP_000095	NM_000104	Hs.154654	chr2p21	cytochrome P450, family 1, subfamily B, polypeptide 1
CYP24A1	NP_000773 /// NP_001122387	NM_000782 /// NM_001128915	Hs.89663	chr20q13	cytochrome P450, family 24, subfamily A, polypeptide 1
CYSLTR1	NP_006630	NM_006639	Hs.201300	chrXq13.2-q21.1	cysteinyl leukotriene receptor 1
CYSLTR2	NP_065110	NM_020377	Hs.253706	chr13q14.12-q21.1	cysteinyl leukotriene receptor 2
DAB1	NP_066566	NM_021080	Hs.477370	chr1p32-p31	disabled homolog 1 (Drosophila)
DACH1	NP_004383 /// NP_542937 /// NP_542938	NM_004392 /// NM_080759 /// NM_080760	Hs.129452	chr13q22	dachshund homolog 1 (Drosophila)
DAGLA	NP_006124	NM_006133	Hs.241564	chr11q12.2	diacylglycerol lipase, alpha
DAGLB	NP_001136408.1 /// NP_631918.3	NM_001142936.1 ///NM_139179.3	Hs.487498	7p22.1	Diacylglycerol Lipase, Beta
DAO	NP_001908	NM_001917	Hs.113227	chr12q24	D-amino-acid oxidase
DAP4	NP_004696.2	NM_004705.2	Hs.503315	11q13.5	Protein-Kinase, Interferon-Inducible Double Stranded RNA Dependent
DBH	NP_000778	NM_000787	Hs.591890	chr9q34	Inhibitor, Repressor Of (P58 Repressor)
DBI	NP_001073331 /// NP_001073332 /// NP_001171488 /// NP_001171512 /// NP_001171513 /// NP_001171514 /// NP_065438	NM_001079862 /// NM_001079863 /// NM_001178017 /// NM_001178041 /// NM_001178042 /// NM_001178043 /// NM_020548	Hs.78888	chr2q12-q21	diazepam binding inhibitor (GABA receptor modulator, acyl-CoA binding protein)
DBP	NP_001343	NM_001352	Hs.528006	chr19q13.3	D site of albumin promoter (albumin D-box) binding protein
DBP	NP_001343	NM_001352	Hs.528006	chr19q13.3	D site of albumin promoter (albumin D-box) binding protein
DBR1	NP_057300	NM_016216	Hs.477700	chr3q22.3	debranching enzyme homolog 1 (S. cerevisiae)
DBX1	NP_001025036.2	NM_001029865.2	Hs.558604	11p15.1	Developing Brain Homeobox 1
DCC	NP_005206	NM_005215	Hs.162025	chr18q21.3	deleted in colorectal carcinoma
DCN	NP_001911 /// NP_598010 /// NP_598011 /// NP_598012 /// NP_598013 /// NP_598014	NM_001920 /// NM_133503 /// NM_133504 /// NM_133505 /// NM_133506 /// NM_133507	Hs.156316	chr12q21.33	decorin
DCSTAMP	NP_001244246.1 /// NP_110415.1	NM_001257317.1 ///NM_030788.3	Hs.652230	8q23	Dendrocyte Expressed Seven Transmembrane Protein
DCTN1	NP_001128512 /// NP_001128513 /// NP_004073 /// NP_075408	NM_001135040 /// NM_001135041 /// NM_004082 /// NM_023019	Hs.516111	chr2p13	dynactin 1 (p150, glued homolog, Drosophila)
DCTN2	NP_006391	NM_006400	Hs.289123	chr12q13.2-q13.3	dynactin 2 (p50)
DCTN3	NP_009165 /// NP_077324	NM_007234 /// NM_024348	Hs.511768	chr9p13	dynactin 3 (p22)
DDC	NP_000781 /// NP_001076440	NM_000790 /// NM_001082971	Hs.359698	chr7p12.2	dopa decarboxylase (aromatic L-amino acid decarboxylase)
DDIT3	NP_004074	NM_004083	Hs.505777	chr12q13.1-q13.2	DNA-damage-inducible transcript 3
DDR1	NP_001945 /// NP_054699 /// NP_054700	NM_001954 /// NM_013993 /// NM_013994	Hs.631988	chr6p21.3	discoidin domain receptor tyrosine kinase 1
DDR2	NP_001014796 /// NP_006173	NM_001014796 /// NM_006182	Hs.275757	chr1q23.3	discoidin domain receptor tyrosine kinase 2
DDX17	NP_001091974 /// NP_001091975 /// NP_006377 /// NP_112020	NM_001098504 /// NM_001098505 /// NM_006386 /// NM_030881	Hs.528305	chr22q13.1	DEAD (Asp-Glu-Ala-Asp) box polypeptide 17
DES	NP_001014308 /// NP_001918 /// NP_060039	NM_001014286 /// NM_001927 /// NM_017569	Hs.435815	chr13q13.3 /// chr2q35	desmin /// family with sequence similarity 48, member A
DFNB31	NP_001077354 /// NP_001166896 /// NP_056219	NM_001083885 /// NM_001173425 /// NM_015404	Hs.93836	chr9q32-q34	deafness, autosomal recessive 31
DGAT1	NP_036211	NM_012079	Hs.521954	chr8q24.3	diacylglycerol O-acyltransferase homolog 1 (mouse)
DGCR2	NP_001167004 /// NP_001167005 /// NP_001171710 /// NP_005128	NM_001173533 /// NM_001173534 /// NM_001184781 /// NM_005137 /// NR_033674	Hs.517357	chr22q11.21	DiGeorge syndrome critical region gene 2
DGCR6	NP_005666 /// NP_150282	NM_005675 /// NM_033257	Hs.474185	chr22q11 /// chr22q11.21|22q11	DiGeorge syndrome critical region gene 6 /// DiGeorge syndrome critical region gene 6-like
DGKQ	NP_001338	NM_001347	Hs.584858	chr4p16.3	diacylglycerol kinase, theta 110kDa
DHFR	NP_000782	NM_000791	Hs.592364	chr5q11.2-q13.2	dihydrofolate reductase
DHH	NP_066382.1	NM_021044.2	Hs.524382	12q13.1	Desert Hedgehog
DIO2	NP_000784 /// NP_001007024 /// NP_054644	NM_000793 /// NM_001007023 /// NM_013989	Hs.202354	chr14q24.2-q24.3	deiodinase, iodothyronine, type II
DISC1	NP_001012975 /// NP_001012976 /// NP_001012977 /// NP_001158009 /// NP_001158010 /// NP_001158011 /// NP_001158012 /// NP_001158013 /// NP_001158014 /// NP_001158016 /// NP_001158017 /// NP_001158018 /// NP_001158019 /// NP_001158020 /// NP_001158021 /// NP_001158022 /// NP_001158023 /// NP_001158024 /// NP_001158025 /// NP_001158026 /// NP_001158027 /// NP_001158028 /// NP_061132	NM_001012957 /// NM_001012958 /// NM_001012959 /// NM_001164537 /// NM_001164538 /// NM_001164539 /// NM_001164540 /// NM_001164541 /// NM_001164542 /// NM_001164544 /// NM_001164545 /// NM_001164546 /// NM_001164547 /// NM_001164548 /// NM_001164549 /// NM_001164550 /// NM_001164551 /// NM_001164552 /// NM_001164553 /// NM_001164554 /// NM_001164555 /// NM_001164556 /// NM_018662	Hs.13318	chr1q42.1	disrupted in schizophrenia 1
DJ473B4	NP_062456.1	NM_019556.1	Hs.590789	Xq26.3	Motile Sperm Domain Containing 1
DKK1	NP_036374	NM_012242	Hs.40499	chr10q11.2	dickkopf homolog 1 (Xenopus laevis)
DLG2	NP_001136171 /// NP_001136172 /// NP_001136174 /// NP_001355	NM_001142699 /// NM_001142700 /// NM_001142702 /// NM_001364	Hs.367656	chr11q14.1	discs, large homolog 2 (Drosophila)
DLG4	NP_001122299 /// NP_001356	NM_001128827 /// NM_001365	Hs.463928	chr17p13.1	discs, large homolog 4 (Drosophila)
DLGAP1	NP_001003809 /// NP_004737	NM_001003809 /// NM_004746	Hs.654793	chr18p11.3	discs, large (Drosophila) homolog-associated protein 1
DLGAP2	NP_004736	NM_004745	Hs.113287	chr8p23	discs, large (Drosophila) homolog-associated protein 2
DLGAP4	NP_001035951 /// NP_055717 /// NP_892118	NM_001042486 /// NM_014902 /// NM_183006	Hs.249600	chr20q11.23	discs, large (Drosophila) homolog-associated protein 4
DLGAP5	NP_001139487 /// NP_055565	NM_001146015 /// NM_014750	Hs.77695	chr14q22.3	discs, large (Drosophila) homolog-associated protein 5
DLL1	NP_005609.3	NM_005618.3	Hs.379912	6q27	Delta-Like 1 (Drosophila)
DLL4	NP_061947.1	NM_019074.3	Hs.511076	15q14	Delta-Like 4 (Drosophila)
DMD	NP_000100 /// NP_003997 /// NP_003998 /// NP_004000 /// NP_004001 /// NP_004002 /// NP_004003 /// NP_004004 /// NP_004005 /// NP_004006 /// NP_004007 /// NP_004008 /// NP_004009 /// NP_004010 /// NP_004011 /// NP_004012 /// NP_004013 /// NP_004014	NM_000109 /// NM_004006 /// NM_004007 /// NM_004009 /// NM_004010 /// NM_004011 /// NM_004012 /// NM_004013 /// NM_004014 /// NM_004015 /// NM_004016 /// NM_004017 /// NM_004018 /// NM_004019 /// NM_004020 /// NM_004021 /// NM_004022 /// NM_004023	Hs.495912	chrXp21.2	dystrophin
DMPK	NP_001075029 /// NP_001075031 /// NP_001075032 /// NP_004400	NM_001081560 /// NM_001081562 /// NM_001081563 /// NM_004409	Hs.631596	chr19q13.3	dystrophia myotonica-protein kinase
DMXL2	NP_001167587 /// NP_001167588 /// NP_056078	NM_001174116 /// NM_001174117 /// NM_015263	Hs.511386	chr15q21.2	Dmx-like 2
DNAH1	NP_056327.4	NM_015512.4	Hs.655469	3p21.1	Dynein, Axonemal, Heavy Chain 1
DNAH10	NP_997320.2	NM_207437.3	Hs.622654	12q24.31	Dynein, Axonemal, Heavy Chain 10
DNAH11	NP_001264044.1	NM_001277115.1	Hs.520245	7p21	Dynein, Axonemal, Heavy Chain 11
DNAH12	NP_848599.3 ///NP_940966.2	NM_178504.4 ///NM_198564.3	Hs.201378	3p14.3	Dynein Heavy Chain Domain 2
DNAH14	NP_001138626.1 ///NP_001364.1 /// NP_659426.2	NM_001145154.1 /// NM_001373.1 /// NM_144989.2	Hs.133977	1q42.12	Dynein, Axonemal, Heavy Chain 14
DNAH17	NP_775899 /// XP_002343587 /// XP_002345123 /// XP_002347854	NM_173628 /// XM_002343546 /// XM_002345082 /// XM_002347813	Hs.375975	chr17q25.3	dynein, axonemal, heavy chain 17
DNAH2	NP_065928	NM_020877	Hs.367649	chr17p13.1	dynein, axonemal, heavy chain 2
DNAH3	NP_060009	NM_017539	Hs.526500	chr16p12.3	Dynein, axonemal, heavy chain 3
DNAH5	NP_001360.1	NM_001369.2	Hs.212360	5p15.2	Dynein, Axonemal, Heavy Chain 5
DNAH6	NP_001361	NM_001370	Hs.249972	chr2p11.2	dynein, axonemal, heavy chain 6
DNAH7	NP_061720	NM_018897	Hs.97403	chr2q32.3	dynein, axonemal, heavy chain 7
DNAH8	NP_001193856.1	NM_001371.2 ///NM_001206927.1	Hs.520106	6p21.2	Dynein, Axonemal, Heavy Chain 8
DNAH9	NP_001363 /// NP_004653	NM_001372 /// NM_004662	Hs.567259	chr17p12	dynein, axonemal, heavy chain 9
DNAI1	NP_036276	NM_012144	Hs.112667	chr9p21-p13	dynein, axonemal, intermediate chain 1
DNAI2	NP_001166281 /// NP_075462	NM_001172810 /// NM_023036	Hs.147472	chr17q25	dynein, axonemal, intermediate chain 2
DNAJC5	NP_079495.1	NM_025219.2	Hs.164419	20q13.33	DnaJ (Hsp40) Homolog, Subfamily C, Member 5
DNAL4	NP_005731	NM_005740	Hs.632766	chr22q13.1	dynein, axonemal, light chain 4
DNALI1	NP_003453	NM_003462	Hs.406050	chr1p35.1	dynein, axonemal, light intermediate chain 1
DNCL1	NP_001032583.1 /// NP_001032584.1 /// NP_003737.1	NM_001037494.1 /// NM_001037495.1 /// NM_003746.2	Hs.5120	12q24.23	Dynein, Light Chain, LC8-Type 1
DNM1L	NP_005681 /// NP_036192 /// NP_036193	NM_005690 /// NM_012062 /// NM_012063	Hs.556296	chr12p11.21	dynamin 1-like
DNM3	NP_001129599 /// NP_056384	NM_001136127 /// NM_015569	Hs.654775	chr1q24.3	dynamin 3
DNMT3A	NP_072046 /// NP_715640 /// NP_783328 /// NP_783329	NM_022552 /// NM_153759 /// NM_175629 /// NM_175630	Hs.515840	chr2p23	DNA (cytosine-5-)-methyltransferase 3 alpha
DNTT	NP_001017520 /// NP_004079	NM_001017520 /// NM_004088	Hs.534206	chr10q23-q24	deoxynucleotidyltransferase, terminal
DOC2A	NP_003577	NM_003586	Hs.355281	chr16p11.2	double C2-like domains, alpha
DOC2B	NP_003576	NM_003585	Hs.551705	chr17p13.3	double C2-like domains, beta
DOCK1	NP_001371	NM_001380	Hs.159195	chr10q26.13-q26.3	dedicator of cytokinesis 1
DPEP3	NP_001123230 /// NP_071752	NM_001129758 /// NM_022357	Hs.302028	chr16q22.1	dipeptidase 3
DPP3	NP_005691 /// NP_569710	NM_005700 /// NM_130443	Hs.502914	chr11q12-q13.1	dipeptidyl-peptidase 3
DPP4	NP_001926	NM_001935	Hs.368912	chr2q24.3	dipeptidyl-peptidase 4
DPP7	NP_037511.2	NM_013379.2	Hs.37916	9q34.3	Dipeptidyl-Peptidase 7
DPP8	NP_060213 /// NP_569118 /// NP_932064 /// NP_932065	NM_017743 /// NM_130434 /// NM_197960 /// NM_197961	Hs.591106	chr15q22	dipeptidyl-peptidase 8
DPP9	NP_631898.3	NM_139159.4	Hs.515081	19p13.3	Dipeptidyl-Peptidase 9
DPT	NP_001928	NM_001937	Hs.80552	chr1q12-q23	dermatopontin
DPYSL2	NP_001377	NM_001386	Hs.173381	chr8p22-p21	dihydropyrimidinase-like 2
DPYSL3	NP_001378	NM_001387	Hs.519659	chr5q32	dihydropyrimidinase-like 3
DPYSL4	NP_006417	NM_006426	Hs.100058	chr10q26	Dihydropyrimidinase-like 4
DPYSL5	NP_001240652.1 /// NP_001240653.1 /// NP_064519.2	NM_001253723.1 ///NM_001253724.1 /// NM_020134.3	Hs.299315	2p23.3	Dihydropyrimidinase-Like 5
DRD1	NP_000785	NM_000794	Hs.2624	chr5q35.1	dopamine receptor D1
DRD2	NP_000786 /// NP_057658	NM_000795 /// NM_016574	Hs.73893	chr11q23	dopamine receptor D2
DRD3	NP_000787 /// NP_387512	NM_000796 /// NM_033663	Hs.121478	chr3q13.3	dopamine receptor D3
DRD4	NP_000788	NM_000797	Hs.99922	chr11p15.5	dopamine receptor D4
DRD5	NP_000789	NM_000798	Hs.380681	chr4p16.1	dopamine receptor D5
DRGX	NP_001263380.1	NM_001080520.1 /// NM_001276451.1	Hs.534530	10q11.23	Dorsal Root Ganglia Homeobox
DRP2	NP_001164655 /// NP_001930	NM_001171184 /// NM_001939	Hs.159291	chrXq22	dystrophin related protein 2
DSC1	NP_004939 /// NP_077739	NM_004948 /// NM_024421	Hs.567260	chr18q12.2|18q12.1	desmocollin 1
DSC2	NP_004940 /// NP_077740	NM_004949 /// NM_024422	Hs.95612	chr18q12.1	desmocollin 2
DSC3	NP_001932 /// NP_077741	NM_001941 /// NM_024423	Hs.41690	chr18q12.1	desmocollin 3
DSCAM	NP_001380	NM_001389	Hs.397800	chr21q22.2	Down syndrome cell adhesion molecule
DSCAML1	NP_065744.2	NM_020693.2	Hs.659513	11q23	Down Syndrome Cell Adhesion Molecule Like 1
DSG1	NP_001933	NM_001942	Hs.2633	chr18q12.1	desmoglein 1
DSG2	NP_001934	NM_001943	Hs.412597	chr18q12.1	desmoglein 2
DSG3	NP_001935	NM_001944	Hs.1925	chr18q12.1-q12.2	desmoglein 3 (pemphigus vulgaris antigen)
DSG4	NP_001127925.1 ///NP_817123.1	NM_001134453.1 /// NM_177986.3	Hs.407618	18q12.1	Desmoglein 4
DSTN	NP_001011546 /// NP_006861	NM_001011546 /// NM_006870	Hs.304192	chr20p12.1	destrin (actin depolymerizing factor)
DTNA	NP_001121647 /// NP_001381 /// NP_001382 /// NP_001383 /// NP_116757 /// NP_116760 /// NP_116761 /// NP_116762 /// NP_116763	NM_001128175 /// NM_001390 /// NM_001391 /// NM_001392 /// NM_032975 /// NM_032978 /// NM_032979 /// NM_032980 /// NM_032981	Hs.643454	chr18q12	dystrobrevin, alpha
DTNBP1	NP_001258596.1 /// NP_001258597.1 /// NP_001258598.1 /// NP_115498.2 /// NP_898861.1	NM_001271667.1 /// NM_001271668.1 /// NM_001271669.1 ///NM_032122.4 /// NM_183040.2	Hs.571148	6p22.3	Dystrobrevin Binding Protein 1
DUSP13	NP_001007272 /// NP_001007273 /// NP_001007274 /// NP_057448	NM_001007271 /// NM_001007272 /// NM_001007273 /// NM_016364	Hs.178170	chr10q22.2	dual specificity phosphatase 13
DVL1	NP_004412	NM_004421	Hs.74375	chr1p36	dishevelled, dsh homolog 1 (Drosophila)
DYNLL1	NP_001032583 /// NP_001032584 /// NP_003737	NM_001037494 /// NM_001037495 /// NM_003746	Hs.5120	chr12q24.23	dynein, light chain, LC8-type 1
E2F1	NP_005216	NM_005225	Hs.654393	chr20q11.2	E2F transcription factor 1
E48	NP_003686.1	NM_003695.2	Hs.415762	8q24	Lymphocyte Antigen 6 Complex, Locus D
EARS2	NP_001077083.1	NM_001083614.1	Hs.620541	16p12.2	Glutamyl-TRNA Synthetase 2, Mitochondrial
EAT2	NP_444512.2	NM_053282.4	Hs.350581	1q23.3	SH2 Domain Containing 1B
ECE1	NP_001106818 /// NP_001106819 /// NP_001106820 /// NP_001388	NM_001113347 /// NM_001113348 /// NM_001113349 /// NM_001397	Hs.195080	chr1p36.1	endothelin converting enzyme 1
ECE2	NP_001032401 /// NP_001093590 /// NP_001093591 /// NP_055508 /// NP_115707	NM_001037324 /// NM_001100120 /// NM_001100121 /// NM_014693 /// NM_032331	Hs.146161	chr3q27.1|.	endothelin converting enzyme 2
ECEL1	NP_004817	NM_004826	Hs.26880	chr2q36-q37	endothelin converting enzyme-like 1
EDF1	NP_003783 /// NP_694880	NM_003792 /// NM_153200	Hs.174050	chr9q34.3	endothelial differentiation-related factor 1
EDIL3	NP_005702	NM_005711	Hs.482730	chr5q14	EGF-like repeats and discoidin I-like domains 3
EDN1	NP_001161791 /// NP_001946	NM_001168319 /// NM_001955	Hs.511899	chr6p24.1	endothelin 1
EDN2	NP_001947	NM_001956	Hs.1407	chr1p34	endothelin 2
EDN3	NP_000105 /// NP_996915 /// NP_996916 /// NP_996917	NM_000114 /// NM_207032 /// NM_207033 /// NM_207034	Hs.1408	chr20q13.2-q13.3	endothelin 3
EDNRA	NP_001159527 /// NP_001948	NM_001166055 /// NM_001957 /// NR_028596	Hs.183713	chr4q31.22	endothelin receptor type A
EDNRB	NP_000106 /// NP_001116131 /// NP_003982	NM_000115 /// NM_001122659 /// NM_003991	Hs.82002	chr13q22	endothelin receptor type B
EDNRB	NP_000106 /// NP_001116131 /// NP_003982	NM_000115 /// NM_001122659 /// NM_003991	Hs.82002	chr13q22	endothelin receptor type B
EDNRB	NP_000106 /// NP_001116131 /// NP_003982	NM_000115 /// NM_001122659 /// NM_003991	Hs.82002	chr13q22	endothelin receptor type B
EEF1A1	NP_001393	NM_001402	Hs.520703	chr6q14.1	eukaryotic translation elongation factor 1 alpha 1
EEF2	NP_001952	NM_001961	Hs.515070	chr19pter-q12	eukaryotic translation elongation factor 2
EEF2K	NP_037434.1	NM_013302.3	Hs.498892	16p12.2	Eukaryotic Elongation Factor-2 Kinase
EFHC1	NP_001165891 /// NP_060570	NM_001172420 /// NM_018100 /// NR_033327	Hs.403171	chr6p12.3	EF-hand domain (C-terminal) containing 1
EFNA1	NP_004419 /// NP_872626	NM_004428 /// NM_182685	Hs.516664	chr1q21-q22	ephrin-A1
EFNA2	NP_001396	NM_001405	Hs.532655	chr19p13.3	ephrin-A2
EFNA3	NP_004943	NM_004952	Hs.516656	chr1q21-q22	ephrin-A3
EFNA4	NP_005218 /// NP_872631 /// NP_872632	NM_005227 /// NM_182689 /// NM_182690	Hs.449913	chr1q21-q22	ephrin-A4
EFNA5	NP_001953	NM_001962	Hs.288741	chr5q21	ephrin-A5
EFNB1	NP_004420	NM_004429	Hs.144700	chrXq12	ephrin-B1
EFNB2	NP_004084	NM_004093	Hs.149239	chr13q33	ephrin-B2
EFNB3	NP_001397	NM_001406	Hs.26988	chr17p13.1-p11.2	ephrin-B3
EFS	NP_005855 /// NP_115835	NM_005864 /// NM_032459	Hs.24587	chr14q11.2-q12	embryonal Fyn-associated substrate
EFS	NP_005855 /// NP_115835	NM_005864 /// NM_032459	Hs.24587	chr14q11.2-q12	embryonal Fyn-associated substrate
EGF	NP_001171601 /// NP_001171602 /// NP_001954	NM_001178130 /// NM_001178131 /// NM_001963	Hs.419815	chr4q25	epidermal growth factor
EGFL3	NP_001400.3	NM_001409.3	Hs.593645	1p36.3	Multiple EGF-Like-Domains 6
EGFL4	NP_001258867.1 /// NP_001401.2	NM_001271938.1 /// NM_001410.2 /// NM_178121.2	Hs.132483	19q12	Multiple EGF-Like-Domains 8
EGFR	NP_005219 /// NP_958439 /// NP_958440 /// NP_958441	NM_005228 /// NM_201282 /// NM_201283 /// NM_201284	Hs.488293	chr7p12	epidermal growth factor receptor (erythroblastic leukemia viral (v-erb-b) oncogene homolog, avian)
EGR1	NP_001955	NM_001964	Hs.326035	chr5q31.1	early growth response 1
EGR2	NP_000390 /// NP_001129649 /// NP_001129650 /// NP_001129651	NM_000399 /// NM_001136177 /// NM_001136178 /// NM_001136179	Hs.1395	chr10q21.1	early growth response 2
EGR3	NP_004421	NM_004430	Hs.534313	chr8p23-p21	early growth response 3
EIF2AK3	NP_004827	NM_004836	Hs.591589	chr2p12	eukaryotic translation initiation factor 2-alpha kinase 3
EIF2AK4	NP_001013725.2	NM_001013703.3	Hs.656673	15q15.1	Eukaryotic Translation Initiation Factor 2 Alpha Kinase 4
EIF2B2	NP_055054	NM_014239	Hs.409137	chr14q24.3	eukaryotic translation initiation factor 2B, subunit 2 beta, 39kDa
EIF2B4	NP_001029288 /// NP_056451 /// NP_751945	NM_001034116 /// NM_015636 /// NM_172195	Hs.169474	chr2p23.3	eukaryotic translation initiation factor 2B, subunit 4 delta, 67kDa
EIF2B5	NP_003898	NM_003907	Hs.283551	chr3q27.1	eukaryotic translation initiation factor 2B, subunit 5 epsilon, 82kDa
ELANE	NP_001963	NM_001972	Hs.99863	chr19p13.3	elastase, neutrophil expressed
ELAVL4	NP_001138246 /// NP_001138247 /// NP_001138248 /// NP_001138249 /// NP_068771	NM_001144774 /// NM_001144775 /// NM_001144776 /// NM_001144777 /// NM_021952	Hs.213050	chr1p34	ELAV (embryonic lethal, abnormal vision, Drosophila)-like 4 (Hu antigen D)
ELK1	NP_001107595 /// NP_005220	NM_001114123 /// NM_005229	Hs.181128	chrXp11.2	ELK1, member of ETS oncogene family
ELKS	NP_829883.1 /// NP_829884.1	NM_178039.2 ///NM_178040.2	Hs.601216	12p13.3	ELKS/RAB6-Interacting/CAST Family Member 1
ELOVL2	NP_060240	NM_017770	Hs.656436	chr6p24.2	elongation of very long chain fatty acids (FEN1/Elo2, SUR4/Elo3, yeast)-like 2
ELTD1	NP_071442	NM_022159	Hs.132314	chr1p33-p32	EGF, latrophilin and seven transmembrane domain containing 1
EMILIN1	NP_008977	NM_007046	Hs.63348	chr2p23.3-p23.2	elastin microfibril interfacer 1
EMR1	NP_001965	NM_001974	Hs.2375	chr19p13.3	egf-like module containing, mucin-like, hormone receptor-like 1
EMR2	NP_038475 /// NP_690880 /// NP_690881 /// NP_690882 /// NP_690883 /// NP_690884 /// NP_690885	NM_013447 /// NM_152916 /// NM_152917 /// NM_152918 /// NM_152919 /// NM_152920 /// NM_152921	Hs.531619	chr19p13.1	egf-like module containing, mucin-like, hormone receptor-like 2
EMR3	NP_115960	NM_032571	Hs.658712	chr19p13.1	egf-like module containing, mucin-like, hormone receptor-like 3
EMX1	NP_004088	NM_004097	Hs.516090	chr2p14-p13	empty spiracles homeobox 1
EMX2	NP_001159396 /// NP_004089	NM_001165924 /// NM_004098	Hs.202095	chr10q26.1	empty spiracles homeobox 2
ENAH	NP_001008493 /// NP_060682	NM_001008493 /// NM_018212	Hs.497893	chr1q42.12	enabled homolog (Drosophila)
ENG	NP_000109 /// NP_001108225	NM_000118 /// NM_001114753	Hs.76753	chr9q33-q34.1	endoglin
ENO2	NP_001966	NM_001975	Hs.511915	chr12p13	enolase 2 (gamma, neuronal)
ENPEP	NP_001968	NM_001977	Hs.435765	chr4q25	glutamyl aminopeptidase (aminopeptidase A)
ENPP5	NP_001277001.1 /// NP_001277002.1 /// NP_067547.1	NM_001290072.1 ///NM_001290073.1 /// NM_021572.5	Hs.35198	6p21.1-p11.2	Ectonucleotide Pyrophosphatase/Phosphodiesterase 5 (Putative
ENTPD2	NP_001237 /// NP_982293	NM_001246 /// NM_203468	Hs.123036	chr9q34	ectonucleoside triphosphate diphosphohydrolase 2
EPB41L3	NP_036439	NM_012307	Hs.213394	chr18p11.32	erythrocyte membrane protein band 4.1-like 3
EPB41L4A	NP_071423	NM_022140	Hs.584954	chr5q22.1-q22.2	erythrocyte membrane protein band 4.1 like 4A
EPHA1	NP_005223	NM_005232	Hs.89839	chr7q34	EPH receptor A1
EPHA10	NP_001092909.1 /// NP_775912.2	NM_001004338.2 ///NM_001099439.1 /// NM_173641.2	Hs.129435	1p34.3	EPH Receptor A10
EPHA2	NP_004422	NM_004431	Hs.171596	chr1p36	EPH receptor A2
EPHA3	NP_005224 /// NP_872585	NM_005233 /// NM_182644	Hs.123642	chr3p11.2	EPH receptor A3
EPHA4	NP_004429	NM_004438	Hs.371218	chr2q36.1	EPH receptor A4
EPHA5	NP_004430 /// NP_872272	NM_004439 /// NM_182472	Hs.654492	chr4q13.1	EPH receptor A5
EPHA6	NP_001073917.2 /// NP_001265229.1 /// NP_001265230.1 /// NP_775926.1	NM_001080448.2 ///NM_001278300.1 /// NM_001278301.1 /// NM_173655.3	Hs.653244	3q11.2	EPH Receptor A6
EPHA7	NP_004431	NM_004440	Hs.73962	chr6q16.1	EPH receptor A7
EPHA8	NP_001006944.1 /// NP_065387.1	NM_001006943.1 ///NM_020526.3	Hs.283613	1p36.12	EPH Receptor A8
EPHB1	NP_004432	NM_004441	Hs.116092	chr3q21-q23	EPH receptor B1
EPHB2	NP_004433 /// NP_059145	NM_004442 /// NM_017449	Hs.523329	chr1p36.1-p35	EPH receptor B2
EPHB3	NP_004434	NM_004443	Hs.2913	chr3q21-qter	EPH receptor B3
EPHB4	NP_004435	NM_004444	Hs.437008	chr7q22	EPH receptor B4
EPHB6	NP_004436	NM_004445	Hs.380089	chr7q33-q35	EPH receptor B6
EPN3	NP_060427	NM_017957	Hs.670090	chr17q21.33	epsin 3
EPO	NP_000790	NM_000799	Hs.2303	chr7q22	erythropoietin
EPOR	NP_000112	NM_000121 /// NR_033663	Hs.631624	chr19p13.3-p13.2	erythropoietin receptor
EPPK1	NP_112598	NM_031308	Hs.200412	chr8q24.3	epiplakin 1
ERBB2	NP_001005862 /// NP_004439	NM_001005862 /// NM_004448	Hs.446352	chr17q11.2-q12|17q21.1	v-erb-b2 erythroblastic leukemia viral oncogene homolog 2, neuro/glioblastoma derived oncogene homolog (avian)
ERC1	NP_055879 /// NP_829881 /// NP_829882 /// NP_829883 /// NP_829884	NM_015064 /// NM_178037 /// NM_178038 /// NM_178039 /// NM_178040 /// NR_027946 /// NR_027948 /// NR_027949	Hs.601216	chr12p13.3	ELKS/RAB6-interacting/CAST family member 1
ERC2	NP_056391	NM_015576	Hs.476389	chr3p14.3	ELKS/RAB6-interacting/CAST family member 2
ERCC2	NP_000391 /// NP_001124339	NM_000400 /// NM_001130867	Hs.487294	chr19q13.3	excision repair cross-complementing rodent repair deficiency, complementation group 2
EREG	NP_001423	NM_001432	Hs.115263	chr4q13.3	epiregulin
ERRFI1	NP_061821.1	NM_018948.3	Hs.605445	1p36	ERBB Receptor Feedback Inhibitor 1
ESAM	NP_620411.2	NM_138961.2	Hs.173840	11q24.2	Endothelial Cell Adhesion Molecule
ESM1	NP_001129076 /// NP_008967	NM_001135604 /// NM_007036	Hs.129944	chr5q11.2	endothelial cell-specific molecule 1
ESR2	NP_001035365 /// NP_001035366 /// NP_001428	NM_001040275 /// NM_001040276 /// NM_001437	Hs.660607	chr14q23.2	estrogen receptor 2 (ER beta)
ETV1	NP_001156619 /// NP_001156620 /// NP_001156621 /// NP_001156622 /// NP_001156623 /// NP_001156624 /// NP_004947	NM_001163147 /// NM_001163148 /// NM_001163149 /// NM_001163150 /// NM_001163151 /// NM_001163152 /// NM_004956	Hs.22634	chr7p21.3	ets variant 1
ETV4	NP_001073143 /// NP_001977	NM_001079675 /// NM_001986	Hs.434059	chr17q21	ets variant 4
ETV5	NP_004445	NM_004454	Hs.43697	chr3q28	ets variant 5
EVA1	NP_005788.1 /// NP_658911.1	NM_005797.3 ///NM_144765.2	Hs.116651	11q24	Myelin Protein Zero-Like 2
EVL	NP_057421	NM_016337	Hs.125867	chr14q32.2	Enah/Vasp-like
EVPL	NP_001979	NM_001988	Hs.500635	chr17q25	envoplakin
EXOC2	NP_060773	NM_018303	Hs.484412	chr6p25.3	exocyst complex component 2
EXOC3L	NP_848611.2	NM_178516.3	Hs.647356	16q22.1	Exocyst Complex Component 3-Like 1
EXOC4	NP_001032203.1 /// NP_068579.3	NM_001037126.1 ///NM_021807.3	Hs.321273	7q31	Exocyst Complex Component 4
F11R	NP_058642	NM_016946	Hs.517293	chr1q21.2-q21.3	F11 receptor
F13A1	NP_000120	NM_000129	Hs.335513	chr6p25.3-p24.3	coagulation factor XIII, A1 polypeptide
F13B	NP_001985	NM_001994	Hs.435782	chr1q31-q32.1	coagulation factor XIII, B polypeptide
F2R	NP_001983	NM_001992	Hs.482562	chr5q13	coagulation factor II (thrombin) receptor
F2RL1	NP_005233	NM_005242	Hs.154299	chr5q13	coagulation factor II (thrombin) receptor-like 1
F2RL2	NP_004092	NM_004101	Hs.42502	chr5q13	coagulation factor II (thrombin) receptor-like 2
FADD	NP_003815	NM_003824	Hs.86131	chr11q13.3	Fas (TNFRSF6)-associated via death domain
FADS1	NP_037534	NM_013402	Hs.503546	chr11q12.2-q13.1	fatty acid desaturase 1
FAIM	NP_001028202 /// NP_001028203 /// NP_001028204 /// NP_060617	NM_001033030 /// NM_001033031 /// NM_001033032 /// NM_018147	Hs.173438	chr3q22.3	Fas apoptotic inhibitory molecule
FAIM2	NP_036438	NM_012306	Hs.567424	chr12q13	Fas apoptotic inhibitory molecule 2
FAM3B	NP_478066.3 /// NP_996847.1	NM_058186.3 ///NM_206964.1	Hs.473877	21q22.3	Family With Sequence Similarity 3, Member B
FASLG	NP_000630	NM_000639	Hs.2007	chr1q23	Fas ligand (TNF superfamily, member 6)
FAT	NP_005236.2	NM_005245.3	Hs.481371	4q35	FAT Atypical Cadherin 1
FAT1	NP_005236	NM_005245	Hs.481371	chr4q35	FAT tumor suppressor homolog 1 (Drosophila)
FAT2	NP_001438	NM_001447	Hs.591255	chr5q32-q33	FAT tumor suppressor homolog 2 (Drosophila)
FAT3	NP_001008781.2	NM_001008781.2	Hs.98523	11q14.3	FAT Atypical Cadherin 3
FBLN1	NP_001987 /// NP_006476 /// NP_006477 /// NP_006478	NM_001996 /// NM_006485 /// NM_006486 /// NM_006487	Hs.24601	chr22q13.31	fibulin 1
FBLN5	NP_006320	NM_006329	Hs.723859	chr14q32.1	fibulin 5
FBP2	NP_003828	NM_003837	Hs.61255	chr9q22.3	fructose-1,6-bisphosphatase 2
FCER1A	NP_001992	NM_002001	Hs.897	chr1q23	Fc fragment of IgE, high affinity I, receptor for; alpha polypeptide
FCER1G	NP_004097	NM_004106	Hs.433300	chr1q23	Fc fragment of IgE, high affinity I, receptor for; gamma polypeptide
FCGR2A	NP_001129691 /// NP_067674	NM_001136219 /// NM_021642	Hs.352642	chr1q23	Fc fragment of IgG, low affinity IIa, receptor (CD32)
FCRL2	NP_110391	NM_030764	Hs.437393	chr1q21	Fc receptor-like 2
FES	NP_001137255 /// NP_001137256 /// NP_001137257 /// NP_001996	NM_001143783 /// NM_001143784 /// NM_001143785 /// NM_002005	Hs.7636	chr15q26.1	feline sarcoma oncogene
FEZ1	NP_005094 /// NP_072043	NM_005103 /// NM_022549	Hs.224008	chr11q24.2	fasciculation and elongation protein zeta 1 (zygin I)
FEZ2	NP_001036013 /// NP_005093	NM_001042548 /// NM_005102	Hs.258563	chr2p21	fasciculation and elongation protein zeta 2 (zygin II)
FEZF1	NP_001019784.2 ///NP_001153736.1	NM_001024613.2 ///NM_001160264.1	Hs.553970	7q31.32	FEZ Family Zinc Finger 1
FEZF2	NP_060478	NM_018008	Hs.241523	chr3p14.2	FEZ family zinc finger 2
FFAR1	NP_005294.1	NM_005303.2	Hs.248127	19q13.1	Free Fatty Acid Receptor 1
FGA	NP_000499 /// NP_068657	NM_000508 /// NM_021871	Hs.351593	chr4q28	fibrinogen alpha chain
FGF1	NP_000791 /// NP_001138364 /// NP_001138406 /// NP_001138407 /// NP_149127 /// NP_149128	NM_000800 /// NM_001144892 /// NM_001144934 /// NM_001144935 /// NM_033136 /// NM_033137 /// NR_026695 /// NR_026696	Hs.483635	chr5q31	fibroblast growth factor 1 (acidic)
FGF10	NP_004456.1	NM_004465.1	Hs.664499	5p13-p12	Fibroblast Growth Factor 10
FGF11	NP_004103.1	NM_004112.2	Hs.655193	17p13.1	Fibroblast Growth Factor 11
FGF12	NP_004104 /// NP_066360	NM_004113 /// NM_021032	Hs.584758	chr3q28	fibroblast growth factor 12
FGF13	NP_001132970 /// NP_001132972 /// NP_001132973 /// NP_001132974 /// NP_004105 /// NP_378668	NM_001139498 /// NM_001139500 /// NM_001139501 /// NM_001139502 /// NM_004114 /// NM_033642	Hs.6540	chrXq26.3	fibroblast growth factor 13
FGF14	NP_004106 /// NP_787125	NM_004115 /// NM_175929	Hs.508616	chr13q34	fibroblast growth factor 14
FGF16	NP_003859	NM_003868	Hs.666364	chrXq13	fibroblast growth factor 16
FGF17	NP_003858	NM_003867	Hs.248192	chr8p21	fibroblast growth factor 17
FGF18	NP_003853	NM_003862	Hs.87191	chr5q34	fibroblast growth factor 18
FGF2	NP_001997	NM_002006	Hs.284244	chr4q26-q27	fibroblast growth factor 2 (basic)
FGF20	NP_062825	NM_019851	Hs.199905	chr8p22-p21.3	fibroblast growth factor 20
FGF21	NP_061986	NM_019113	Hs.283015	chr19q13.1-qter	fibroblast growth factor 21
FGF3	NP_005238	NM_005247	Hs.37092	chr11q13	fibroblast growth factor 3 (murine mammary tumor virus integration site (v-int-2) oncogene homolog)
FGF4	NP_001998	NM_002007	Hs.1755	chr11q13.3	fibroblast growth factor 4
FGF5	NP_004455 /// NP_149134	NM_004464 /// NM_033143	Hs.37055	chr4q21	fibroblast growth factor 5
FGF6	NP_066276	NM_020996	Hs.166015	chr12p13	fibroblast growth factor 6
FGF7	NP_002000	NM_002009	Hs.567268	chr15q15-q21.1	fibroblast growth factor 7 (keratinocyte growth factor)
FGF8	NP_006110 /// NP_149353 /// NP_149354 /// NP_149355	NM_006119 /// NM_033163 /// NM_033164 /// NM_033165	Hs.57710	chr10q24	fibroblast growth factor 8 (androgen-induced)
FGF9	NP_002001	NM_002010	Hs.111	chr13q11-q12	fibroblast growth factor 9 (glia-activating factor)
FGFBP1	NP_005121	NM_005130	Hs.1690	chr4p16-p15	fibroblast growth factor binding protein 1
FGFR1	NP_001167534 /// NP_001167535 /// NP_001167536 /// NP_001167537 /// NP_001167538 /// NP_056934 /// NP_075593 /// NP_075594 /// NP_075595 /// NP_075596 /// NP_075598 /// NP_075599	NM_001174063 /// NM_001174064 /// NM_001174065 /// NM_001174066 /// NM_001174067 /// NM_015850 /// NM_023105 /// NM_023106 /// NM_023107 /// NM_023108 /// NM_023110 /// NM_023111	Hs.264887	chr8p11.2-p11.1	fibroblast growth factor receptor 1
FGFR2	NP_000132 /// NP_001138385 /// NP_001138386 /// NP_001138387 /// NP_001138388 /// NP_001138389 /// NP_001138390 /// NP_001138391 /// NP_075259	NM_000141 /// NM_001144913 /// NM_001144914 /// NM_001144915 /// NM_001144916 /// NM_001144917 /// NM_001144918 /// NM_001144919 /// NM_022970	Hs.533683	chr10q26	fibroblast growth factor receptor 2
FGFR3	NP_000133 /// NP_001156685 /// NP_075254	NM_000142 /// NM_001163213 /// NM_022965	Hs.1420	chr4p16.3	fibroblast growth factor receptor 3
FGFR4	NP_002002 /// NP_075252 /// NP_998812	NM_002011 /// NM_022963 /// NM_213647	Hs.165950	chr5q35.1-qter	fibroblast growth factor receptor 4
FIGF	NP_004460	NM_004469	Hs.11392	chrXp22.31	c-fos induced growth factor (vascular endothelial growth factor D)
FKBP1A	NP_000792 /// NP_463460	NM_000801 /// NM_054014	Hs.471933	chr20p13	FK506 binding protein 1A, 12kDa
FKBP1B	NP_001073942 /// NP_004107 /// NP_473374	NM_001080473 /// NM_004116 /// NM_054033	Hs.407482	chr2p23.3	FK506 binding protein 1B, 12.6 kDa /// major facilitator superfamily domain containing 2B
FKBP3	NP_002004	NM_002013	Hs.509226	chr14q21.2	FK506 binding protein 3, 25kDa
FLG	NP_002007	NM_002016	Hs.654510	chr1q21.3	filaggrin
FLOT2	NP_004466	NM_004475	Hs.514038	chr17q11-q12	flotillin 2
FN1	NP_002017 /// NP_473375 /// NP_997639 /// NP_997640 /// NP_997641 /// NP_997643 /// NP_997647	NM_002026 /// NM_054034 /// NM_212474 /// NM_212475 /// NM_212476 /// NM_212478 /// NM_212482	Hs.203717	chr2q34	fibronectin 1
FNTA	NP_001018196 /// NP_001018197 /// NP_002018	NM_001018676 /// NM_001018677 /// NM_002027	Hs.370312	chr8p11	farnesyltransferase, CAAX box, alpha
FNTA	NP_001018196 /// NP_001018197 /// NP_002018	NM_001018676 /// NM_001018677 /// NM_002027	Hs.370312	chr8p11	farnesyltransferase, CAAX box, alpha
FOLH1	NP_001014986 /// NP_004467	NM_001014986 /// NM_004476	Hs.654487	chr11p11.2	folate hydrolase (prostate-specific membrane antigen) 1
FOS	NP_005243	NM_005252	Hs.25647	chr14q24.3	FBJ murine osteosarcoma viral oncogene homolog
FOSL1	NP_005429	NM_005438	Hs.283565	chr11q13	FOS-like antigen 1
FOXA1	NP_004487	NM_004496	Hs.163484	chr14q12-q13	forkhead box A1
FOXA3	NP_004488.2	NM_004497.2	Hs.36137	19q13.2-q13.4	Forkhead Box A3
FOXL1	NP_005241	NM_005250	Hs.533830	chr16q24	forkhead box L1
FOXO3	NP_001446 /// NP_963853	NM_001455 /// NM_201559	Hs.220950	chr6q21	forkhead box O3
FPR1	NP_002020	NM_002029	Hs.753	chr19q13.4	formyl peptide receptor 1
FPR2	NP_001005738 /// NP_001453	NM_001005738 /// NM_001462	Hs.99855	chr19q13.3-q13.4	formyl peptide receptor 2
FPR3	NP_002021	NM_002030	Hs.445466	chr19q13.3-q13.4	formyl peptide receptor 3
FRAS1	NP_001159605 /// NP_079350	NM_001166133 /// NM_025074	Hs.369448	chr4q21.21	Fraser syndrome 1
FREM1	NP_001171175.1 ///NP_659403.4	NM_001177704.1 /// NM_144966.5	Hs.50850	9p22.3	FRAS1 Related Extracellular Matrix 1
FREM2	NP_997244.3	NM_207361.4	Hs.253994	13q13.3	FRAS1 Related Extracellular Matrix Protein 2
FREM3	NP_001161707.1	NM_001168235.1	Hs.252714	4q31.21	FRAS1 Related Extracellular Matrix 3
FRMPD4	NP_055543	NM_014728	Hs.657507	chrXp22.2	FERM and PDZ domain containing 4
FRS2	NP_001036020 /// NP_006645	NM_001042555 /// NM_006654	Hs.593446	chr12q15	fibroblast growth factor receptor substrate 2
FRS3	NP_006644	NM_006653	Hs.194208	chr6p21.1	fibroblast growth factor receptor substrate 3
FRYL	NP_055845	NM_015030	Hs.595553	chr4p11	FRY-like
FST	NP_006341 /// NP_037541	NM_006350 /// NM_013409	Hs.9914	chr5q11.2	follistatin
FURIN	NP_002560	NM_002569	Hs.513153	chr15q26.1	furin (paired basic amino acid cleaving enzyme)
FUT7	NP_004470	NM_004479	Hs.457	chr9q34.3	fucosyltransferase 7 (alpha (1,3) fucosyltransferase)
FXYD2	NP_001120961 /// NP_001671 /// NP_067614	NM_001127489 /// NM_001680 /// NM_021603	Hs.413137	chr11q23	FXYD domain containing ion transport regulator 2
FYN	NP_002028 /// NP_694592 /// NP_694593	NM_002037 /// NM_153047 /// NM_153048	Hs.390567	chr6q21	FYN oncogene related to SRC, FGR, YES
FZD1	NP_003496	NM_003505	Hs.94234	chr7q21	frizzled homolog 1 (Drosophila)
FZD2	NP_001457	NM_001466	Hs.142912	chr17q21.1	frizzled homolog 2 (Drosophila)
G6PD	NP_000393 /// NP_001035810	NM_000402 /// NM_001042351	Hs.461047	chrXq28	glucose-6-phosphate dehydrogenase
GAB1	NP_002030 /// NP_997006	NM_002039 /// NM_207123	Hs.618456	chr4q31.21	GRB2-associated binding protein 1
GABARAP	NP_009209	NM_007278	Hs.647421	chr17p13.1	GABA(A) receptor-associated protein
GABBR1	NP_001461 /// NP_068703 /// NP_068704 /// NP_068705	NM_001470 /// NM_021903 /// NM_021904 /// NM_021905	Hs.167017	chr6p21.31	gamma-aminobutyric acid (GABA) B receptor, 1
GABBR2	NP_005449	NM_005458	Hs.198612	chr9q22.1-q22.3	gamma-aminobutyric acid (GABA) B receptor, 2
GABRA1	NP_000797 /// NP_001121115 /// NP_001121116 /// NP_001121117 /// NP_001121118 /// NP_001121119 /// NP_001121120	NM_000806 /// NM_001127643 /// NM_001127644 /// NM_001127645 /// NM_001127646 /// NM_001127647 /// NM_001127648	Hs.175934	chr5q34-q35	gamma-aminobutyric acid (GABA) A receptor, alpha 1
GABRA2	NP_000798 /// NP_001107647	NM_000807 /// NM_001114175	Hs.116250	chr4p12	gamma-aminobutyric acid (GABA) A receptor, alpha 2
GABRA3	NP_000799	NM_000808	Hs.123024	chrXq28	gamma-aminobutyric acid (GABA) A receptor, alpha 3
GABRA4	NP_000800	NM_000809	Hs.248112	chr4p12	gamma-aminobutyric acid (GABA) A receptor, alpha 4
GABRA5	NP_000801 /// NP_001158509	NM_000810 /// NM_001165037	Hs.24969	chr15q11.2-q12	gamma-aminobutyric acid (GABA) A receptor, alpha 5
GABRA6	NP_000802	NM_000811	Hs.90791	chr5q34	gamma-aminobutyric acid (GABA) A receptor, alpha 6
GABRB1	NP_000803	NM_000812	Hs.27283	chr4p12	gamma-aminobutyric acid (GABA) A receptor, beta 1
GABRB2	NP_000804 /// NP_068711	NM_000813 /// NM_021911	Hs.303527	chr5q34	gamma-aminobutyric acid (GABA) A receptor, beta 2
GABRB3	NP_000805 /// NP_068712	NM_000814 /// NM_021912	Hs.302352	chr15q11.2-q12	gamma-aminobutyric acid (GABA) A receptor, beta 3
GABRD	NP_000806	NM_000815	Hs.113882	chr1p|1p36.3	gamma-aminobutyric acid (GABA) A receptor, delta
GABRE	NP_004952	NM_004961	Hs.22785	chrXq28	gamma-aminobutyric acid (GABA) A receptor, epsilon
GABRG1	NP_775807.2	NM_173536.3	Hs.375051	4p12	Gamma-Aminobutyric Acid (GABA) A Receptor, Gamma 1
GABRG2	NP_000807 /// NP_944493 /// NP_944494	NM_000816 /// NM_198903 /// NM_198904	Hs.7195	chr5q31.1-q33.1	gamma-aminobutyric acid (GABA) A receptor, gamma 2
GABRG3	NP_150092	NM_033223	Hs.569475	chr15q12	gamma-aminobutyric acid (GABA) A receptor, gamma 3
GABRP	NP_055026	NM_014211	Hs.26225	chr5q33-q34	gamma-aminobutyric acid (GABA) A receptor, pi
GABRQ	NP_061028	NM_018558	Hs.283081	chrXq28	gamma-aminobutyric acid (GABA) receptor, theta
GABRR1	NP_002033	NM_002042	Hs.99927	chr6q14-q21|6q13-q16.3	gamma-aminobutyric acid (GABA) receptor, rho 1
GABRR2	NP_002034	NM_002043	Hs.719891	chr6q14-q21|6q13-q16.3	gamma-aminobutyric acid (GABA) receptor, rho 2
GABRR3	NP_001099050.1	NM_001105580.2	Hs.534578	3q11.2	Gamma-Aminobutyric Acid (GABA) A Receptor, Rho 3 (Gene/Pseudogene)
GAC1	NP_006329.2 /// NP_963924.1	NM_006338.2 /// NM_201630.1	Hs.26312	1q32.1	Leucine Rich Repeat Neuronal 2
GAD1	NP_000808 /// NP_038473	NM_000817 /// NM_013445	Hs.420036	chr2q31	glutamate decarboxylase 1 (brain, 67kDa)
GAD2	NP_000809 /// NP_001127838	NM_000818 /// NM_001134366	Hs.231829	chr10p11.23	glutamate decarboxylase 2 (pancreatic islets and brain, 65kDa)
GAK	NP_005246	NM_005255	Hs.369607	chr4p16	cyclin G associated kinase
GAL	NP_057057	NM_015973	Hs.278959	chr11q13.3	galanin prepropeptide
GAL3ST1	NP_004852	NM_004861	Hs.17958	chr22q12.2	galactose-3-O-sulfotransferase 1
GAL3ST4	NP_078913	NM_024637	Hs.44856	chr7q22.1	galactose-3-O-sulfotransferase 4
GALNT4	NP_003765 /// NP_758440	NM_003774 /// NM_172240	Hs.25130	chr12q21.3-q22 /// chr12q21.33	UDP-N-acetyl-alpha-D-galactosamine:polypeptide N-acetylgalactosaminyltransferase 4 (GalNAc-T4) /// POC1 centriolar protein homolog B (Chlamydomonas)
GALP	NP_001139018.1 ///NP_149097.1	NM_001145546.1 ///NM_033106.3	Hs.283915	19q13.43	Galanin-Like Peptide
GALR1	NP_001471	NM_001480	Hs.272191	chr18q23	galanin receptor 1
GALR2	NP_003848	NM_003857	Hs.666366	chr17q25.3	galanin receptor 2
GALR3	NP_003605	NM_003614	Hs.158353	chr22q13.1	galanin receptor 3
GAN	NP_071324	NM_022041	Hs.112569	chr16q24.1	gigaxonin
GAP43	NP_001123536 /// NP_002036	NM_001130064 /// NM_002045	Hs.134974	chr3q13.1-q13.2	growth associated protein 43
GAPDH	NP_002037	NM_002046	Hs.544577	chr12p13	glyceraldehyde-3-phosphate dehydrogenase
GARS	NP_002038	NM_002047	Hs.404321	chr7p15	glycyl-tRNA synthetase
GAS1	NP_002039	NM_002048	Hs.65029	chr9q21.3-q22	growth arrest-specific 1
GAS6	NP_000811 /// NP_001137417 /// NP_001137418	NM_000820 /// NM_001143945 /// NM_001143946	Hs.646346	chr13q34	growth arrest-specific 6
GAST	NP_000796	NM_000805	Hs.2681	chr17q21	gastrin
GATA3	NP_001002295 /// NP_002042	NM_001002295 /// NM_002051	Hs.524134	chr10p15	GATA binding protein 3
GATA4	NP_002043	NM_002052	Hs.243987	chr8p23.1-p22	GATA binding protein 4
GBA	NP_000148 /// NP_001005741 /// NP_001005742 /// NP_001005749 /// NP_001005750 /// NP_001165282 /// NP_001165283	NM_000157 /// NM_001005741 /// NM_001005742 /// NM_001005749 /// NM_001005750 /// NM_001171811 /// NM_001171812 /// NR_002188	Hs.282997	chr1q21	glucosidase, beta, acid /// glucosidase, beta, acid pseudogene 1
GBE1	NP_000149	NM_000158	Hs.436062	chr3p12.3	glucan (1,4-alpha-), branching enzyme 1
GBX2	NP_001476	NM_001485	Hs.184945	chr2q37	gastrulation brain homeobox 2
GC	NP_000574	NM_000583	Hs.418497	chr4q12-q13	group-specific component (vitamin D binding protein)
GCG	NP_002045	NM_002054	Hs.516494	chr2q36-q37	glucagon
GCGR	NP_000151	NM_000160	Hs.208	chr17q25	glucagon receptor
GCH1	NP_000152 /// NP_001019195 /// NP_001019241 /// NP_001019242	NM_000161 /// NM_001024024 /// NM_001024070 /// NM_001024071	Hs.86724	chr14q22.1-q22.2	GTP cyclohydrolase 1
GCHFR	NP_005249	NM_005258	Hs.631717	chr15q15	GTP cyclohydrolase I feedback regulator
GCK	NP_000153 /// NP_277042 /// NP_277043	NM_000162 /// NM_033507 /// NM_033508	Hs.1270	chr7p15.3-p15.1	glucokinase (hexokinase 4)
GDA	NP_001229434.1 /// NP_001229435.1// NP_001229436.1 // NP_004284.1	NM_001242505.2 /// NM_001242506.2 /// NM_001242507.2 /// NM_004293.4	Hs.494163	9q21.13	Guanine Deaminase
GDAP1	NP_001035808 /// NP_061845	NM_001040875 /// NM_018972	Hs.168950	chr8q21.11	ganglioside-induced differentiation-associated protein 1
GDF15	NP_004855 /// XP_002345203	NM_004864 /// XM_002345162	Hs.616962	chr19p13.11	growth differentiation factor 15 /// similar to growth differentiation factor 15
GDF5	NP_000548	NM_000557	Hs.1573	chr20q11.2	growth differentiation factor 5
GDF7	NP_878248.2	NM_182828.2	Hs.447688	2p24.1	Growth Differentiation Factor 7
GDI1	NP_001484	NM_001493	Hs.74576	chrXq28	GDP dissociation inhibitor 1
GDI2	NP_001108628 /// NP_001485	NM_001115156 /// NM_001494	Hs.299055	chr10p15	GDP dissociation inhibitor 2
GDNF	NP_000505 /// NP_954701 /// NP_954704	NM_000514 /// NM_199231 /// NM_199234	Hs.248114	chr5p13.1-p12	glial cell derived neurotrophic factor
GFAP	NP_001124491 /// NP_002046	NM_001131019 /// NM_002055	Hs.514227	chr17q21	glial fibrillary acidic protein
GFRA1	NP_001138925 /// NP_005255 /// NP_665736	NM_001145453 /// NM_005264 /// NM_145793	Hs.388347	chr10q26.11	GDNF family receptor alpha 1
GFRA2	NP_001158510 /// NP_001158511 /// NP_001486	NM_001165038 /// NM_001165039 /// NM_001495	Hs.441202	chr8p21.3	GDNF family receptor alpha 2
GFRA3	NP_001487	NM_001496	Hs.58042	chr5q31.1-q31.3	GDNF family receptor alpha 3
GFRA4	NP_071422 /// NP_665705	NM_022139 /// NM_145762	Hs.302025	chr20p13-p12	GDNF family receptor alpha 4
GGA2	NP_055859	NM_015044	Hs.460336	chr16p12	golgi-associated, gamma adaptin ear containing, ARF binding protein 2
GGPS1	NP_001032354 /// NP_001032355 /// NP_004828	NM_001037277 /// NM_001037278 /// NM_004837	Hs.724624	chr1q43	geranylgeranyl diphosphate synthase 1
GH1	NP_000506 /// NP_072053 /// NP_072054 /// NP_072055 /// NP_072056	NM_000515 /// NM_022559 /// NM_022560 /// NM_022561 /// NM_022562	Hs.655229	chr17q24.2	growth hormone 1
GHR	NP_000154	NM_000163	Hs.125180	chr5p13-p12	growth hormone receptor
GHRH	NP_001171660 /// NP_066567	NM_001184731 /// NM_021081	Hs.37023	chr20q11.2	growth hormone releasing hormone
GHRHR	NP_000814 /// NP_001009824	NM_000823 /// NM_001009824	Hs.767	chr7p14	growth hormone releasing hormone receptor
GHSR	NP_004113 /// NP_940799	NM_004122 /// NM_198407	Hs.248115	chr3q26.31	growth hormone secretagogue receptor
GIP	NP_004114	NM_004123	Hs.1454	chr17q21.3-q22	gastric inhibitory polypeptide
GIPC1	NP_005707 /// NP_974196 /// NP_974197 /// NP_974198 /// NP_974199 /// NP_974223	NM_005716 /// NM_202467 /// NM_202468 /// NM_202469 /// NM_202470 /// NM_202494	Hs.655012	chr19p13.1	GIPC PDZ domain containing family, member 1
GIT1	NP_001078923 /// NP_054749	NM_001085454 /// NM_014030	Hs.514051	chr17p11.2	G protein-coupled receptor kinase interacting ArfGAP 1
GJA1	NP_000156	NM_000165	Hs.74471	chr6q21-q23.2	gap junction protein, alpha 1, 43kDa
GJA10	NP_115991.1	NM_032602.1	Hs.334499	6q15-q16	Gap Junction Protein, Alpha 10
GJA3	NP_068773	NM_021954	Hs.130313	chr13q11-q12	gap junction protein, alpha 3, 46kDa
GJA4	NP_002051	NM_002060	Hs.296310	chr1p35.1	gap junction protein, alpha 4, 37kDa
GJA5	NP_005257 /// NP_859054	NM_005266 /// NM_181703	Hs.447968	chr1q21.1	gap junction protein, alpha 5, 40kDa
GJA8	NP_005258	NM_005267	Hs.632441	chr1q21.1	gap junction protein, alpha 8, 50kDa
GJA9	NP_110399	NM_030772	Hs.632402	chr1p34	gap junction protein, alpha 9, 59kDa
GJB1	NP_000157 /// NP_001091111	NM_000166 /// NM_001097642	Hs.333303	chrXq13.1	gap junction protein, beta 1, 32kDa
GJB2	NP_003995.2	NM_004004.5	Hs.524894	13q11-q12	Gap Junction Protein, Beta 2
GJB3	NP_001005752 /// NP_076872	NM_001005752 /// NM_024009	Hs.620718	chr1p34	gap junction protein, beta 3, 31kDa
GJB4	NP_694944	NM_153212	Hs.351203	chr1p34.3	gap junction protein, beta 4, 30.3kDa
GJB5	NP_005259	NM_005268	Hs.198249	chr1p35.1	gap junction protein, beta 5, 31.1kDa
GJB6	NP_001103689.1 ///NP_001103690.1 /// NP_001103691.1 /// NP_006774.2	NM_001110219.2 /// NM_001110220.2 /// NM_001110221.2 /// NM_006783.4	Hs.511757	13q12	Gap Junction Protein, Beta 6
GJB7	NP_940970.1	NM_198568.2	Hs.146727	6q15	Gap Junction Protein, Beta 7
GJC1	NP_001073852 /// NP_005488	NM_001080383 /// NM_005497	Hs.532593	chr17q21.31	gap junction protein, gamma 1, 45kDa
GJC2	NP_065168	NM_020435	Hs.100072	chr1q42.13	gap junction protein, gamma 2, 47kDa
GJC3	NP_853516.1	NM_181538.2	Hs.647524	7q22.1	Gap Junction Protein, Gamma 3
GJD2	NP_065711	NM_020660	Hs.283816	chr15q14	gap junction protein, delta 2, 36kDa
GJD3	NP_689343.3	NM_152219.3	Hs.444663	17q21.2	Gap Junction Protein, Delta 3
GJD4	NP_699199.2	NM_153368.2	Hs.638922	10p11.21	Gap Junction Protein, Delta 4
GLB1	NP_000395 /// NP_001073279 /// NP_001129074	NM_000404 /// NM_001079811 /// NM_001135602	Hs.443031	chr3p21.33	galactosidase, beta 1
GLI1	NP_001153517 /// NP_001161081 /// NP_005260	NM_001160045 /// NM_001167609 /// NM_005269	Hs.632702	chr12q13.2-q13.3	GLI family zinc finger 1
GLI2	NP_005261	NM_005270	Hs.111867	chr2q14	GLI family zinc finger 2
GLI3	NP_000159	NM_000168	Hs.21509	chr7p13	GLI family zinc finger 3
GLIS1	NP_671726.2	NM_147193.2	Hs.306691	1p32.3	GLIS Family Zinc Finger 1
GLIS2	NP_115964.2	NM_032575.2	Hs.592087	16p13.3	GLIS Family Zinc Finger 2
GLP1R	NP_002053	NM_002062	Hs.389103	chr6p21	glucagon-like peptide 1 receptor
GLRA1	NP_000162 /// NP_001139512	NM_000171 /// NM_001146040	Hs.121490	chr5q32	glycine receptor, alpha 1
GLRA2	NP_001112357 /// NP_001112358 /// NP_001165413 /// NP_002054	NM_001118885 /// NM_001118886 /// NM_001171942 /// NM_002063	Hs.2700	chrXp22.1-p21.3	glycine receptor, alpha 2
GLRA3	NP_001036008 /// NP_006520	NM_001042543 /// NM_006529	Hs.413099	chr4q33-q34	glycine receptor, alpha 3
GLRA4	NP_001019623.2 /// NP_001165756.1	NM_001024452.2 ///NM_001172285.1	Hs.533289	Xq22.2	Glycine Receptor, Alpha 4
GLRB	NP_000815 /// NP_001159532 /// NP_001159533	NM_000824 /// NM_001166060 /// NM_001166061	Hs.32973	chr4q31.3	glycine receptor, beta
GLRB	NP_000815 /// NP_001159532 /// NP_001159533	NM_000824 /// NM_001166060 /// NM_001166061	Hs.32973	chr4q31.3	glycine receptor, beta
GLRX2	NP_057150 /// NP_932066	NM_016066 /// NM_197962	Hs.458283	chr1q31.2-q31.3	glutaredoxin 2
GLS	NP_055720	NM_014905	Hs.116448	chr2q32-q34	glutaminase
GLUD1	NP_005262	NM_005271	Hs.500409	chr10q23.3	glutamate dehydrogenase 1
GLUD2	NP_036216	NM_012084	Hs.368538	chrXq24-q25	glutamate dehydrogenase 2
GLUL	NP_001028216 /// NP_001028228 /// NP_002056	NM_001033044 /// NM_001033056 /// NM_002065	Hs.518525	chr1q31	glutamate-ammonia ligase
GM2A	NP_000396 /// NP_001161079	NM_000405 /// NM_001167607	Hs.483873	chr5q31.3-q33.1	GM2 ganglioside activator
GMFB	NP_004115	NM_004124	Hs.151413	chr14q22.2	glia maturation factor, beta
GML	NP_002057	NM_002066	Hs.661218	chr8q24.3	glycosylphosphatidylinositol anchored molecule like protein
GMPS	NP_003866	NM_003875	Hs.591314	chr3q24	guanine monphosphate synthetase
GNA11	NP_002058	NM_002067	Hs.650575	chr19p13.3	guanine nucleotide binding protein (G protein), alpha 11 (Gq class)
GNA12	NP_031379	NM_007353	Hs.487341	chr7p22.2	guanine nucleotide binding protein (G protein) alpha 12
GNA13	NP_006563	NM_006572	Hs.515018	chr17q24.3	guanine nucleotide binding protein (G protein), alpha 13
GNA14	NP_004288	NM_004297	Hs.657795	chr9q21	guanine nucleotide binding protein (G protein), alpha 14
GNA15	NP_002059	NM_002068	Hs.73797	chr19p13.3	guanine nucleotide binding protein (G protein), alpha 15 (Gq class)
GNAI1	NP_002060	NM_002069	Hs.134587	chr7q21	guanine nucleotide binding protein (G protein), alpha inhibiting activity polypeptide 1
GNAI2	NP_001159897 /// NP_002061	NM_001166425 /// NM_002070	Hs.77269	chr3p21	guanine nucleotide binding protein (G protein), alpha inhibiting activity polypeptide 2
GNAI3	NP_006487	NM_006496	Hs.73799	chr1p13	guanine nucleotide binding protein (G protein), alpha inhibiting activity polypeptide 3
GNAL	NP_001135811 /// NP_002062 /// NP_892023	NM_001142339 /// NM_002071 /// NM_182978	Hs.136295	chr18p11.22-p11.21	guanine nucleotide binding protein (G protein), alpha activating activity polypeptide, olfactory type
GNAO1	NP_066268 /// NP_620073	NM_020988 /// NM_138736	Hs.644524	chr16q13	guanine nucleotide binding protein (G protein), alpha activating activity polypeptide O
GNAQ	NP_002063	NM_002072	Hs.269782	chr9q21	guanine nucleotide binding protein (G protein), q polypeptide
GNAS	NP_000507 /// NP_001070956 /// NP_001070957 /// NP_001070958 /// NP_057676 /// NP_536350 /// NP_536351	NM_000516 /// NM_001077488 /// NM_001077489 /// NM_001077490 /// NM_016592 /// NM_080425 /// NM_080426 /// NR_003259	Hs.125898	chr20q13.3	GNAS complex locus
GNAT1	NP_000163 /// NP_653082	NM_000172 /// NM_144499	Hs.517978	chr3p21	guanine nucleotide binding protein (G protein), alpha transducing activity polypeptide 1
GNAT2	NP_005263	NM_005272	Hs.36973	chr1p13.1	guanine nucleotide binding protein (G protein), alpha transducing activity polypeptide 2
GNAT3	NP_001095856	NM_001102386	Hs.335049	chr7q21.11	guanine nucleotide binding protein, alpha transducing 3
GNAZ	NP_002064	NM_002073	Hs.584760	chr22q11.22	guanine nucleotide binding protein (G protein), alpha z polypeptide
GNB1	NP_002065	NM_002074	Hs.430425	chr1p36.33	guanine nucleotide binding protein (G protein), beta polypeptide 1
GNB1L	NP_443730	NM_053004	Hs.105642	chr22q11.2	guanine nucleotide binding protein (G protein), beta polypeptide 1-like
GNB2	NP_005264	NM_005273	Hs.185172	chr7q21.3-q22.1|7q22	guanine nucleotide binding protein (G protein), beta polypeptide 2
GNB2L1	NP_006089	NM_006098	Hs.5662	chr5q35.3	guanine nucleotide binding protein (G protein), beta polypeptide 2-like 1
GNB3	NP_002066	NM_002075	Hs.631657	chr12p13	guanine nucleotide binding protein (G protein), beta polypeptide 3
GNB4	NP_067642.1	NM_021629.3	Hs.173030	3q26.33	Guanine Nucleotide Binding Protein (G Protein), Beta Polypeptide 4
GNB5	NP_006569 /// NP_057278	NM_006578 /// NM_016194	Hs.155090	chr15q21.2	guanine nucleotide binding protein (G protein), beta 5
GNB5	NP_006569 /// NP_057278	NM_006578 /// NM_016194	Hs.155090	chr15q21.2	guanine nucleotide binding protein (G protein), beta 5
GNE	NP_001121699 /// NP_005467	NM_001128227 /// NM_005476	Hs.5920	chr9p13.3	glucosamine (UDP-N-acetyl)-2-epimerase/N-acetylmannosamine kinase
GNG10	NP_001017998	NM_001017998	Hs.534196	chr9q31.3	guanine nucleotide binding protein (G protein), gamma 10
GNG11	NP_004117	NM_004126	Hs.83381	chr7q21	guanine nucleotide binding protein (G protein), gamma 11
GNG12	NP_061329	NM_018841	Hs.431101	chr1p31.3	guanine nucleotide binding protein (G protein), gamma 12
GNG13	NP_057625	NM_016541	Hs.247888	chr16p13.3	guanine nucleotide binding protein (G protein), gamma 13
GNG2	NP_001230702.1 /// NP_001230703.1 /// NP_444292.1	NM_001243773.1 /// NM_001243774.1 /// NM_053064.4	Hs.187772	14q21	Guanine Nucleotide Binding Protein (G Protein), Gamma 2
GNG3	NP_036334	NM_012202	Hs.179915	chr11p11	guanine nucleotide binding protein (G protein), gamma 3
GNG4	NP_001092191 /// NP_001092192 /// NP_004476	NM_001098721 /// NM_001098722 /// NM_004485	Hs.159711	chr1q42.3	guanine nucleotide binding protein (G protein), gamma 4
GNG5	NP_005265	NM_005274	Hs.645427	chr1p22	guanine nucleotide binding protein (G protein), gamma 5
GNG7	NP_443079	NM_052847	Hs.515544	chr19p13.3	guanine nucleotide binding protein (G protein), gamma 7
GNPAT	NP_055051	NM_014236	Hs.498028	chr1q42	glyceronephosphate O-acyltransferase
GNRH1	NP_000816 /// NP_001076580	NM_000825 /// NM_001083111	Hs.82963	chr8p21-p11.2	gonadotropin-releasing hormone 1 (luteinizing-releasing hormone)
GNRH2	NP_001492 /// NP_847901 /// NP_847902	NM_001501 /// NM_178331 /// NM_178332	Hs.129715	chr20p13	gonadotropin-releasing hormone 2
GNRHR	NP_000397 /// NP_001012781	NM_000406 /// NM_001012763	Hs.407587	chr4q21.2	gonadotropin-releasing hormone receptor
GOT2	NP_002071	NM_002080	Hs.599470	chr16q21	glutamic-oxaloacetic transaminase 2, mitochondrial (aspartate aminotransferase 2)
GP1BA	NP_000164	NM_000173	Hs.1472	chr17pter-p12	glycoprotein Ib (platelet), alpha polypeptide
GP1BB	NP_000398 /// NP_002679	NM_000407 /// NM_002688	Hs.283743	chr22q11.21 /// chr22q11.21-q11.23|22q11.21	glycoprotein Ib (platelet), beta polypeptide /// septin 5
GP5	NP_004479	NM_004488	Hs.73734	chr3q29	glycoprotein V (platelet)
GP9	NP_000165	NM_000174	Hs.1144	chr3q21.3	glycoprotein IX (platelet)
GPBAR1	NP_001070659.1 ///NP_001070662.1 /// NP_733800.1	NM_001077191.1 ///NM_001077194.1 /// NM_170699.2	Hs.160954	2q35	G Protein-Coupled Bile Acid Receptor 1
GPC1	NP_002072	NM_002081	Hs.328232	chr2q35-q37	glypican 1
GPHN	NP_001019389 /// NP_065857	NM_001024218 /// NM_020806	Hs.208765	chr14q23.3	gephyrin
GPI	NP_000166 /// NP_001171651	NM_000175 /// NM_001184722	Hs.466471	chr19q13.1	glucose-6-phosphate isomerase
GPR10	NP_004239.1	NM_004248.2	Hs.248119	10q26.13	Prolactin Releasing Hormone Receptor
GPR103	NP_937822.2	NM_198179.2	Hs.368977	4q27	Pyroglutamylated RFamide Peptide Receptor
GPR110	NP_079324 /// NP_722582	NM_025048 /// NM_153840	Hs.256897	chr6p12.3	G protein-coupled receptor 110
GPR112	NP_722576.3	NM_153834.3	Hs.381354	Xq26.3	G Protein-Coupled Receptor 112
GPR113	NP_001138640.1 ///NP_001138641.1 /// NP_722577.2	NM_001145168.1 /// NM_001145169.1/// NM_153835.3	Hs.631878	2p23.3	G Protein-Coupled Receptor 113
GPR114	NP_722579.1	NM_153837.1	Hs.187884	16q21	G Protein-Coupled Receptor 114
GPR115	NP_722580.3	NM_153838.3	Hs.150131	6p12.3	G Protein-Coupled Receptor 115
GPR116	NP_001091988 /// NP_056049	NM_001098518 /// NM_015234	Hs.362806	chr6p12.3	G protein-coupled receptor 116
GPR119	NP_848566.1	NM_178471.2	Hs.496762	Xq26.1	G Protein-Coupled Receptor 119
GPR120	NP_001182684.1 /// NP_859529.2	NM_001195755.1 ///NM_181745.3	Hs.661022	10q23.33	Free Fatty Acid Receptor 4
GPR124	NP_116166	NM_032777	Hs.274136	chr8p11.23	G protein-coupled receptor 124
GPR125	NP_660333	NM_145290	Hs.99195	chr4p15.2	G protein-coupled receptor 125
GPR126	NP_001027566 /// NP_001027567 /// NP_065188 /// NP_940971	NM_001032394 /// NM_001032395 /// NM_020455 /// NM_198569	Hs.723176	chr6q24.1	G protein-coupled receptor 126
GPR128	NP_116176.2	NM_032787.2	Hs.334511	3q12.2	G Protein-Coupled Receptor 128
GPR139	NP_001002911.1	NM_001002911.2	Hs.446875	16p12.3	G Protein-Coupled Receptor 139
GPR144	NP_001155280 /// XP_002342975 /// XP_002346236 /// XP_002347126	NM_001161808 /// XM_002342934 /// XM_002346195 /// XM_002347085	Hs.454099	chr9q33.3	G protein-coupled receptor 144
GPR176	NP_009154	NM_007223	Hs.37196	chr15q14-q15.1	G protein-coupled receptor 176
GPR182	NP_009195	NM_007264	Hs.483909	chr12q13.3	G protein-coupled receptor 182
GPR24	NP_005288.3	NM_005297.3	Hs.248122		Melanin-Concentrating Hormone Receptor 1
GPR25	NP_005289	NM_005298	Hs.534316	chr1q32.1	G protein-coupled receptor 25
GPR37L1	NP_004758	NM_004767	Hs.132049	chr1q32.1	G protein-coupled receptor 37 like 1
GPR44	NP_004769	NM_004778	Hs.299567	chr11q12-q13.3	G protein-coupled receptor 44
GPR50	NP_004215	NM_004224	Hs.567390	chrXq28	G protein-coupled receptor 50
GPR56	NP_001139242 /// NP_001139243 /// NP_001139244 /// NP_001139245 /// NP_001139246 /// NP_005673 /// NP_958932 /// NP_958933	NM_001145770 /// NM_001145771 /// NM_001145772 /// NM_001145773 /// NM_001145774 /// NM_005682 /// NM_201524 /// NM_201525	Hs.513633	chr16q12.2-q21	G protein-coupled receptor 56
GPR63	NP_001137429 /// NP_110411	NM_001143957 /// NM_030784	Hs.632612	chr6q16.1-q16.3	G protein-coupled receptor 63
GPR64	NP_001073327 /// NP_001073328 /// NP_001073329 /// NP_001171762 /// NP_001171763 /// NP_001171764 /// NP_001171765 /// NP_001171766 /// NP_005747	NM_001079858 /// NM_001079859 /// NM_001079860 /// NM_001184833 /// NM_001184834 /// NM_001184835 /// NM_001184836 /// NM_001184837 /// NM_005756	Hs.146978	chrXp22.13	G protein-coupled receptor 64
GPR73L1	NP_658986.1	NM_144773.2	Hs.375029	20p12.3	Prokineticin Receptor 2
GPR74	NP_001138228.1 /// NP_004876.2 /// NP_444264.1	NM_001144756.1 /// NM_004885.2 /// NM_053036.2	Hs.99231	4q21	Neuropeptide FF Receptor 2
GPR83	NP_057624.3	NM_016540.3	Hs.272385	11q21	G Protein-Coupled Receptor 83
GPR85	NP_001139737 /// NP_001139738 /// NP_001139739 /// NP_061843	NM_001146265 /// NM_001146266 /// NM_001146267 /// NM_018970	Hs.152009	chr7q31	G protein-coupled receptor 85
GPR97	NP_740746	NM_170776	Hs.383403	chr16q21	G protein-coupled receptor 97
GPR98	NP_115495	NM_032119 /// NR_003149	Hs.591777	chr5q13	G protein-coupled receptor 98
GPRC6A	NP_001273283.1 ///NP_001273284.1 /// NP_683766.2	NM_001286354.1 /// NM_001286355.1 /// NM_148963.3	Hs.266745	6q22.1	G Protein-Coupled Receptor, Class C, Group 6, Member A
GPT	NP_005300	NM_005309	Hs.103502	chr8q24.3	glutamic-pyruvate transaminase (alanine aminotransferase)
GRAP	NP_006604	NM_006613	Hs.567416	chr17p11.2	GRB2-related adaptor protein
GRAP2	NP_004801	NM_004810	Hs.517499	chr22q13.2	GRB2-related adaptor protein 2
GRB10	NP_001001549 /// NP_001001550 /// NP_001001555 /// NP_005302	NM_001001549 /// NM_001001550 /// NM_001001555 /// NM_005311	Hs.164060	chr7p12-p11.2	growth factor receptor-bound protein 10
GRB14	NP_004481	NM_004490	Hs.411881	chr2q22-q24	growth factor receptor-bound protein 14
GRB2	NP_002077 /// NP_987102	NM_002086 /// NM_203506	Hs.444356	chr17q24-q25	growth factor receptor-bound protein 2
GREM1	NP_037504	NM_013372	Hs.40098	chr15q13-q15	gremlin 1, cysteine knot superfamily, homolog (Xenopus laevis)
GRF2	NP_008840.1	NM_006909.2	Hs.162129	5q13	Ras Protein-Specific Guanine Nucleotide-Releasing Factor 2
GRIA1	NP_000818 /// NP_001107655	NM_000827 /// NM_001114183	Hs.519693	chr5q33|5q31.1	glutamate receptor, ionotropic, AMPA 1
GRIA2	NP_000817 /// NP_001077088 /// NP_001077089	NM_000826 /// NM_001083619 /// NM_001083620	Hs.32763	chr4q32-q33	glutamate receptor, ionotropic, AMPA 2
GRIA3	NP_000819 /// NP_015564	NM_000828 /// NM_007325	Hs.377070	chrXq25-q26	glutamate receptor, ionotrophic, AMPA 3
GRIA4	NP_000820 /// NP_001070711 /// NP_001070712 /// NP_001106283	NM_000829 /// NM_001077243 /// NM_001077244 /// NM_001112812	Hs.503743	chr11q22	glutamate receptor, ionotrophic, AMPA 4
GRID1	NP_060021.1	NM_017551.2	Hs.530653	10q22	Glutamate Receptor, Ionotropic, Delta 1
GRID2	NP_001501	NM_001510	Hs.480281	chr4q22	glutamate receptor, ionotropic, delta 2
GRIK1	NP_000821 /// NP_783300	NM_000830 /// NM_175611	Hs.664641	chr21q22.11	glutamate receptor, ionotropic, kainate 1
GRIK2	NP_001159719 /// NP_068775 /// NP_786944	NM_001166247 /// NM_021956 /// NM_175768	Hs.98262	chr6q16.3-q21	Glutamate receptor, ionotropic, kainate 2
GRIK3	NP_000822	NM_000831	Hs.128848	chr1p34-p33	glutamate receptor, ionotropic, kainate 3
GRIK4	NP_055434	NM_014619	Hs.568901	chr11q22.3	glutamate receptor, ionotropic, kainate 4
GRIK5	NP_002079	NM_002088	Hs.367799	chr19q13.2	glutamate receptor, ionotropic, kainate 5
GRIN1	NP_000823 /// NP_015566 /// NP_067544	NM_000832 /// NM_007327 /// NM_021569	Hs.558334	chr9q34.3	glutamate receptor, ionotropic, N-methyl D-aspartate 1
GRIN2A	NP_000824 /// NP_001127879 /// NP_001127880	NM_000833 /// NM_001134407 /// NM_001134408	Hs.411472	chr16p13.2	glutamate receptor, ionotropic, N-methyl D-aspartate 2A
GRIN2B	NP_000825	NM_000834	Hs.654430	chr12p12	glutamate receptor, ionotropic, N-methyl D-aspartate 2B
GRIN2C	NP_000826	NM_000835	Hs.436980	chr17q25	glutamate receptor, ionotropic, N-methyl D-aspartate 2C
GRIN2D	NP_000827	NM_000836	Hs.445015	chr19q13.1-qter	glutamate receptor, ionotropic, N-methyl D-aspartate 2D
GRIN3A	NP_597702.2	NM_133445.2	Hs.654783	9q31.1	Glutamate Receptor, Ionotropic, N-Methyl-D-Aspartate 3A
GRIN3B	NP_619635.1	NM_138690.1	Hs.660378	19p13.3	Glutamate Receptor, Ionotropic, N-Methyl-D-Aspartate 3B
GRINA	NP_000828 /// NP_001009184	NM_000837 /// NM_001009184	Hs.594634	chr8q24.3	glutamate receptor, ionotropic, N-methyl D-aspartate-associated protein 1 (glutamate binding)
GRLF1	NP_004482	NM_004491	Hs.509447	chr19q13.3	glucocorticoid receptor DNA binding factor 1
GRM1	NP_000829 /// NP_001107801	NM_000838 /// NM_001114329	Hs.32945	chr6q24	glutamate receptor, metabotropic 1
GRM2	NP_000830 /// NP_001123535	NM_000839 /// NM_001130063	Hs.121510	chr3p21.2	glutamate receptor, metabotropic 2
GRM3	NP_000831	NM_000840	Hs.590575	chr7q21.1-q21.2	glutamate receptor, metabotropic 3
GRM4	NP_000832	NM_000841	Hs.654847	chr6p21.3	glutamate receptor, metabotropic 4
GRM5	NP_000833 /// NP_001137303	NM_000842 /// NM_001143831	Hs.147361	chr11q14.2-q14.3	glutamate receptor, metabotropic 5
GRM5	NP_000833 /// NP_001137303	NM_000842 /// NM_001143831	Hs.147361	chr11q14.2-q14.3	glutamate receptor, metabotropic 5
GRM6	NP_000834	NM_000843	Hs.248131	chr5q35	glutamate receptor, metabotropic 6
GRM7	NP_000835 /// NP_870989	NM_000844 /// NM_181874	Hs.660131	chr3p26.1-p25.1	glutamate receptor, metabotropic 7
GRM8	NP_000836 /// NP_001120795 /// NP_001120798	NM_000845 /// NM_001127323 /// NM_001127326 /// NR_028041	Hs.449625	chr7q31.3-q32.1	glutamate receptor, metabotropic 8
GRN	NP_002078	NM_002087	Hs.514220	chr17q21.32	granulin
GRP	NP_001012530 /// NP_001012531 /// NP_002082	NM_001012512 /// NM_001012513 /// NM_002091	Hs.153444	chr18q21.1-q21.32	gastrin-releasing peptide
GRPR	NP_005305	NM_005314	Hs.567282	chrXp22.2-p22.13	gastrin-releasing peptide receptor
GSDMD	NP_001159709 /// NP_079012	NM_001166237 /// NM_024736	Hs.118983	chr8q24.3	gasdermin D
GSK3B	NP_001139628 /// NP_002084	NM_001146156 /// NM_002093	Hs.445733	chr3q13.3	glycogen synthase kinase 3 beta
GSR	NP_000628	NM_000637	Hs.271510	chr8p21.1	glutathione reductase
GSTP1	NP_000843	NM_000852	Hs.523836	chr11q13	glutathione S-transferase pi 1
GSTZ1	NP_001504 /// NP_665877 /// NP_665878	NM_001513 /// NM_145870 /// NM_145871	Hs.655292	chr14q24.3	glutathione transferase zeta 1
GTPBP4	NP_036473	NM_012341	Hs.215766	chr10p15-p14	GTP binding protein 4
GUCA1B	NP_002089	NM_002098	Hs.446529	chr6p21.1	guanylate cyclase activator 1B (retina)
GZMM	NP_005308	NM_005317	Hs.465511	chr19p13.3	granzyme M (lymphocyte met-ase 1)
H2AFX	NP_002096	NM_002105	Hs.477879	chr11q23.2-q23.3	H2A histone family, member X
H2-ALPHA	NP_525125.2	NM_080386.3	Hs.503749	2q21.1	Tubulin, Alpha 3d
H3F3A	NP_002098	NM_002107 /// NR_002315	Hs.533624	chr1q41 /// chr2q31.1	H3 histone, family 3A /// H3 histone, family 3A pseudogene
H3F3B	NP_005315	NM_005324	Hs.180877	chr17q25	H3 histone, family 3B (H3.3B)
HAP1	NP_001073339 /// NP_001073340 /// NP_817084	NM_001079870 /// NM_001079871 /// NM_177977	Hs.158300	chr17q21.2-q21.3	huntingtin-associated protein 1
HAS2	NP_005319	NM_005328	Hs.159226	chr8q24.12	hyaluronan synthase 2
HAVCR1	NP_001092884 /// NP_001166864 /// NP_036338	NM_001099414 /// NM_001173393 /// NM_012206	Hs.129711	chr5q33.2	hepatitis A virus cellular receptor 1
HBEGF	NP_001936	NM_001945	Hs.799	chr5q23	heparin-binding EGF-like growth factor
HCN2	NP_001185	NM_001194	Hs.124161	chr19p13.3	hyperpolarization activated cyclic nucleotide-gated potassium channel 2
HCN4	NP_005468	NM_005477	Hs.86941	chr15q24-q25	hyperpolarization activated cyclic nucleotide-gated potassium channel 4
HCRT	NP_001515	NM_001524	Hs.158348	chr17q21	hypocretin (orexin) neuropeptide precursor
HCRTR1	NP_001516	NM_001525	Hs.388226	chr1p33	hypocretin (orexin) receptor 1
HCRTR2	NP_001517	NM_001526	Hs.151624	chr6p12	hypocretin (orexin) receptor 2
HCST	NP_001007470.1 ///NP_055081.1	NM_001007469.1 /// NM_014266.3	Hs.117339	19q13.1	Hematopoietic Cell Signal Transducer
HDAC6	NP_006035	NM_006044	Hs.6764	chrXp11.23	histone deacetylase 6
HDC	NP_002103	NM_002112	Hs.1481	chr15q21-q22	histidine decarboxylase
HDLBP	NP_005327 /// NP_976221	NM_005336 /// NM_203346	Hs.471851	chr2q37.3	high density lipoprotein binding protein
HELZ	NP_055692	NM_014877	Hs.370140	chr17q24.2	helicase with zinc finger
HESX1	NP_003856	NM_003865	Hs.171980	chr3p14.3	HESX homeobox 1
HEXA	NP_000511	NM_000520	Hs.604479	chr15q23-q24	hexosaminidase A (alpha polypeptide)
HEXB	NP_000512	NM_000521	Hs.69293	chr5q13	hexosaminidase B (beta polypeptide)
HFE	NP_000401 /// NP_620572 /// NP_620573 /// NP_620575 /// NP_620576 /// NP_620577 /// NP_620578 /// NP_620579 /// NP_620580	NM_000410 /// NM_139003 /// NM_139004 /// NM_139006 /// NM_139007 /// NM_139008 /// NM_139009 /// NM_139010 /// NM_139011	Hs.233325	chr6p21.3	hemochromatosis
HGF	NP_000592 /// NP_001010931 /// NP_001010932 /// NP_001010933 /// NP_001010934	NM_000601 /// NM_001010931 /// NM_001010932 /// NM_001010933 /// NM_001010934	Hs.396530	chr7q21.1	hepatocyte growth factor (hepapoietin A; scatter factor)
HGS	NP_004703	NM_004712	Hs.514590	chr17q25	hepatocyte growth factor-regulated tyrosine kinase substrate
HHIP	NP_071920.1	NM_022475.2	Hs.507991	4q28-q32	Hedgehog Interacting Protein
HIF1A	NP_001521 /// NP_851397	NM_001530 /// NM_181054	Hs.597216	chr14q21-q24	hypoxia inducible factor 1, alpha subunit (basic helix-loop-helix transcription factor)
HIST1H1A	NP_005316	NM_005325	Hs.150206	chr6p21.3	histone cluster 1, H1a
HIST1H1B	NP_005313	NM_005322	Hs.131956	chr6p22-p21.3	histone cluster 1, H1b
HIST1H1C	NP_005310	NM_005319	Hs.7644	chr6p21.3	histone cluster 1, H1c
HIST1H1D	NP_005311	NM_005320	Hs.136857	chr6p21.3	histone cluster 1, H1d
HIST1H1E	NP_005312	NM_005321	Hs.248133	chr6p21.3	histone cluster 1, H1e
HIST1H1T	NP_005314	NM_005323	Hs.533293	chr6p21.3	histone cluster 1, H1t
HIST1H2AC	NP_003503	NM_003512	Hs.724585	chr6p21.3	histone cluster 1, H2ac
HIST1H2AG	NP_066408	NM_021064	Hs.51011	chr6p22.1	histone cluster 1, H2ag
HIST1H2AH	NP_542163.1	NM_080596.2	Hs.352225	6p21.33	Histone Cluster 1, H2ah
HIST1H2AI	NP_003500	NM_003509	Hs.534035	chr6p22-p21.3	histone cluster 1, H2ai
HIST1H2AJ	NP_066544	NM_021066	Hs.406691	chr6p22-p21.3	histone cluster 1, H2aj
HIST1H2AK	NP_003501	NM_003510	Hs.558421	chr6p22-p21.3	histone cluster 1, H2ak
HIST1H2AL	NP_003502	NM_003511	Hs.233568	chr6p22-p21.3	histone cluster 1, H2al
HIST1H2AM	NP_003505	NM_003514	Hs.134999	chr6p22-p21.3	histone cluster 1, H2am
HIST1H2BC	NP_003517	NM_003526	Hs.658713	chr6p21.3	histone cluster 1, H2bc
HIST1H2BE	NP_003514	NM_003523	Hs.534369	chr6p21.3	histone cluster 1, H2be
HIST1H2BF	NP_003513	NM_003522	Hs.182137	chr6p21.3	histone cluster 1, H2bf
HIST1H2BH	NP_003515	NM_003524	Hs.247815	chr6p21.3	histone cluster 1, H2bh
HIST1H2BI	NP_003516	NM_003525	Hs.553506	chr6p21.3	histone cluster 1, H2bi
HIST1H2BJ	NP_066402	NM_021058	Hs.656567	chr6p22.1	histone cluster 1, H2bj
HIST1H2BK	NP_542160	NM_080593	Hs.437275	chr6p21.33	histone cluster 1, H2bk
HIST1H2BL	NP_003510	NM_003519	Hs.137594	chr6p22-p21.3	histone cluster 1, H2bl
HIST1H2BM	NP_003512	NM_003521	Hs.182432	chr6p22-p21.3	histone cluster 1, H2bm
HIST1H2BN	NP_003511	NM_003520	Hs.673851	chr6p22-p21.3	histone cluster 1, H2bn
HIST1H2BO	NP_003518	NM_003527	Hs.673856	chr6p22-p21.3	histone cluster 1, H2bo
HIST1H3C	NP_003522	NM_003531	Hs.248176	chr6p21.3	histone cluster 1, H3c
HIST1H3D	NP_003521 /// NP_066409	NM_003530 /// NM_021065	Hs.532144	chr6p21.3	histone cluster 1, H2ad /// histone cluster 1, H3d
HIST1H3E	NP_003523	NM_003532	Hs.443021	chr6p21.3	histone cluster 1, H3e
HIST1H3G	NP_003525	NM_003534	Hs.247813	chr6p21.3	histone cluster 1, H3g
HIST1H3H	NP_003527	NM_003536	Hs.591778	chr6p22-p21.3	histone cluster 1, H3h
HIST1H3I	NP_003524	NM_003533	Hs.132854	chr6p22-p21.3	histone cluster 1, H3i
HIST1H3J	NP_003526	NM_003535	Hs.484990	chr6p22-p21.3	Histone cluster 1, H3j
HIST1H4A	NP_003529	NM_003538	Hs.248178	chr6p21.3	histone cluster 1, H4a
HIST1H4B	NP_003535	NM_003544	Hs.143080	chr6p21.3	histone cluster 1, H4b
HIST1H4C	NP_003533	NM_003542	Hs.46423	chr6p21.3	histone cluster 1, H4c
HIST1H4D	NP_003530	NM_003539	Hs.248179	chr6p21.3	histone cluster 1, H4d
HIST1H4E	NP_003536	NM_003545	Hs.662174	chr6p21.3	histone cluster 1, H4e
HIST1H4F	NP_003531	NM_003540	Hs.247816	chr6p21.3	histone cluster 1, H4f
HIST1H4G	NP_003538	NM_003547	Hs.553507	chr6p21.3	histone cluster 1, H4g
HIST1H4H	NP_003534	NM_003543	Hs.591790	chr6p21.3	histone cluster 1, H4h
HIST1H4I	NP_003486.1	NM_003495.2	Hs.248172	6p21.33	Histone Cluster 1, H4i
HIST1H4J	NP_068803	NM_021968	Hs.278483	chr6p22-p21.3	histone cluster 1, H4j
HIST1H4K	NP_003532 /// NP_068803	NM_003541 /// NM_021968	Hs.278483	chr6p22-p21.3	histone cluster 1, H4j /// histone cluster 1, H4k
HIST1H4L	NP_003537	NM_003546	Hs.533295	chr6p22-p21.3	histone cluster 1, H4l
HIST2H2AC	NP_003508.1	NM_003517.2	Hs.408067	1q21.2	Histone Cluster 2, H2ac
HIST2H2BE	NP_003519	NM_003528	Hs.2178	chr1q21-q23	histone cluster 2, H2be
HKR1	NP_861451.1	NM_181786.2	Hs.657027	19q13.12	GLI-Kruppel Zinc Finger Family Member
HLA-A	NP_002107	NM_002116	Hs.181244	chr6p21.3	major histocompatibility complex, class I, A
HLA-B	NP_005505	NM_005514	Hs.707171	chr6p21.3	major histocompatibility complex, class I, B
HLA-C	NP_002108	NM_002117	Hs.654404	chr6p21.3	major histocompatibility complex, class I, C
HLA-DMA	NP_006111	NM_006120	Hs.351279	chr6p21.3	major histocompatibility complex, class II, DM alpha
HLA-DMB	NP_002109	NM_002118	Hs.654428	chr6p21.3	major histocompatibility complex, class II, DM beta
HLA-DOA	NP_002110	NM_002119	Hs.631991	chr6p21.3	major histocompatibility complex, class II, DO alpha
HLA-DOB	NP_002111	NM_002120	Hs.1802	chr6p21.3	major histocompatibility complex, class II, DO beta
HLA-DPA1	NP_291032	NM_033554	Hs.347270	chr6p21.3	major histocompatibility complex, class II, DP alpha 1
HLA-DPB1	NP_002112	NM_002121	Hs.485130	chr6p21.3	major histocompatibility complex, class II, DP beta 1
HLA-DQA1	NP_002113 /// XP_001129369 /// XP_001722157	NM_002122 /// XM_001129369 /// XM_001722105	Hs.387679	chr6p21.3	major histocompatibility complex, class II, DQ alpha 1
HLA-DQB1	NP_002114	NM_002123	Hs.409934	chr6p21.3	major histocompatibility complex, class II, DQ beta 1
HLA-DRA	NP_061984	NM_019111	Hs.520048	chr6p21.3	major histocompatibility complex, class II, DR alpha
HLA-DRB1	NP_002115 /// NP_002116 /// NP_068818 /// NP_072049 /// XP_001713909 /// XP_002346291 /// XP_002346292 /// XP_002346809 /// XP_002346810	NM_002124 /// NM_002125 /// NM_021983 /// NM_022555 /// XM_001713857 /// XM_002346250 /// XM_002346251 /// XM_002346768 /// XM_002346769	Hs.534322	chr6p21.3	major histocompatibility complex, class II, DR beta 1 /// major histocompatibility complex, class II, DR beta 3 /// major histocompatibility complex, class II, DR beta 4 /// major histocompatibility complex, class II, DR beta 5 /// similar to HLA class II histocompatibility antigen, DR-W53 beta chain /// similar to HLA class II histocompatibility antigen, DRB1-7 beta chain
HLA-DRB3	NP_002115 /// NP_068818 /// NP_072049 /// XP_002346292 /// XP_002346809 /// XP_002346810	NM_002124 /// NM_021983 /// NM_022555 /// XM_002346251 /// XM_002346768 /// XM_002346769	Hs.534322	chr6p21.3	major histocompatibility complex, class II, DR beta 1 /// major histocompatibility complex, class II, DR beta 3 /// major histocompatibility complex, class II, DR beta 4
HLA-DRB4	NP_002115 /// NP_002116 /// NP_068818 /// NP_072049 /// XP_001713909 /// XP_002346291 /// XP_002346292 /// XP_002346809 /// XP_002346810	NM_002124 /// NM_002125 /// NM_021983 /// NM_022555 /// XM_001713857 /// XM_002346250 /// XM_002346251 /// XM_002346768 /// XM_002346769	Hs.534322	chr6p21.3	major histocompatibility complex, class II, DR beta 1 /// major histocompatibility complex, class II, DR beta 3 /// major histocompatibility complex, class II, DR beta 4 /// major histocompatibility complex, class II, DR beta 5 /// similar to HLA class II histocompatibility antigen, DR-W53 beta chain /// similar to HLA class II histocompatibility antigen, DRB1-7 beta chain
HLA-DRB5	NP_002115 /// NP_002116 /// NP_068818 /// XP_002346292	NM_002124 /// NM_002125 /// NM_021983 /// XM_002346251	Hs.534322	chr6p21.3	major histocompatibility complex, class II, DR beta 1 /// major histocompatibility complex, class II, DR beta 4 /// major histocompatibility complex, class II, DR beta 5
HLA-E	NP_005507	NM_005516	Hs.650174	chr6p21.3	major histocompatibility complex, class I, E
HLA-F	NP_001091948 /// NP_001091949 /// NP_061823	NM_001098478 /// NM_001098479 /// NM_018950	Hs.519972	chr6p21.3	major histocompatibility complex, class I, F
HLA-G	NP_002118	NM_002127	Hs.512152	chr6p21.3	major histocompatibility complex, class I, G
HMGA1	NP_002122 /// NP_665906 /// NP_665908 /// NP_665909 /// NP_665910 /// NP_665912	NM_002131 /// NM_145899 /// NM_145901 /// NM_145902 /// NM_145903 /// NM_145905	Hs.703764	chr6p21	high mobility group AT-hook 1
HMMR	NP_001136028 /// NP_001136029 /// NP_036616 /// NP_036617	NM_001142556 /// NM_001142557 /// NM_012484 /// NM_012485	Hs.72550	chr5q33.2-qter	hyaluronan-mediated motility receptor (RHAMM)
HMOX1	NP_002124	NM_002133	Hs.517581	chr22q12|22q13.1	heme oxygenase (decycling) 1
HMOX2	NP_001120676 /// NP_001120677 /// NP_001120678 /// NP_002125	NM_001127204 /// NM_001127205 /// NM_001127206 /// NM_002134	Hs.284279	chr16p13.3	heme oxygenase (decycling) 2
HNF1A	NP_000536	NM_000545	Hs.654455	chr12q22-qter|12q24.2	HNF1 homeobox A
HNF1B	NP_000449 /// NP_001159395	NM_000458 /// NM_001165923	Hs.191144	chr17cen-q21.3	HNF1 homeobox B
HNMT	NP_001019245 /// NP_001019246 /// NP_008826	NM_001024074 /// NM_001024075 /// NM_006895	Hs.42151	chr2q22.1	histamine N-methyltransferase
HNRNPK	NP_002131 /// NP_112552 /// NP_112553	NM_002140 /// NM_031262 /// NM_031263	Hs.522257	chr9q21.32-q21.33	heterogeneous nuclear ribonucleoprotein K
HNRNPU	NP_004492 /// NP_114032	NM_004501 /// NM_031844	Hs.106212	chr1q44	heterogeneous nuclear ribonucleoprotein U (scaffold attachment factor A)
HNRPM	NP_005959.2 /// NP_112480.2	NM_005968.4 ///NM_031203.3	Hs.465808	19p13.2	Heterogeneous Nuclear Ribonucleoprotein M
HNT	NP_001041674.1 ///NP_001137530.1 /// NP_001137531.1 /// NP_057606.1	NM_001048209.1 /// NM_001144058.1 /// NM_001144059.1 /// NM_016522.2	Hs.504352	11q25	neurotrimin
HOMER1	NP_004263	NM_004272	Hs.591761	chr5q14.2	homer homolog 1 (Drosophila)
HOXA1	NP_005513 /// NP_705873	NM_005522 /// NM_153620	Hs.67397	chr7p15.3	homeobox A1
HOXA10	NP_061824 /// NP_714926	NM_018951 /// NM_153715	Hs.110637	chr7p15-p14	homeobox A10
HOXA11	NP_005514	NM_005523	Hs.249171	chr7p15-p14	homeobox A11
HOXA2	NP_006726	NM_006735	Hs.592177	chr7p15-p14	homeobox A2
HOXA5	NP_061975	NM_019102	Hs.655218	chr7p15-p14	homeobox A5
HOXC11	NP_055027	NM_014212	Hs.127562	chr12q13.3	homeobox C11
HOXD11	NP_067015	NM_021192	Hs.421136	chr2q31.1	homeobox D11
HP	NP_001119574 /// NP_005134 /// NP_066275	NM_001126102 /// NM_005143 /// NM_020995	Hs.655361	chr16q22.1	haptoglobin /// haptoglobin-related protein
HPCAL1	NP_002140 /// NP_602293	NM_002149 /// NM_134421	Hs.580427	chr2p25.1	hippocalcin-like 1
HPRT1	NP_000185	NM_000194	Hs.412707	chrXq26.1	hypoxanthine phosphoribosyltransferase 1
HPSE	NP_001092010 /// NP_001159970 /// NP_006656	NM_001098540 /// NM_001166498 /// NM_006665	Hs.44227	chr4q21.3	heparanase
HRAS	NP_001123914 /// NP_005334 /// NP_789765	NM_001130442 /// NM_005343 /// NM_176795	Hs.37003	chr11p15.5	v-Ha-ras Harvey rat sarcoma viral oncogene homolog
HRH1	NP_000852 /// NP_001091681 /// NP_001091682 /// NP_001091683	NM_000861 /// NM_001098211 /// NM_001098212 /// NM_001098213	Hs.1570	chr3p25	histamine receptor H1
HRH2	NP_001124527 /// NP_071640	NM_001131055 /// NM_022304	Hs.247885	chr5q35.2	histamine receptor H2
HRH3	NP_009163	NM_007232	Hs.251399	chr20q13.33	histamine receptor H3
HRH4	NP_001137300 /// NP_001153638 /// NP_067637	NM_001143828 /// NM_001160166 /// NM_021624	Hs.287388	chr18q11.2	histamine receptor H4
HRK	NP_003797	NM_003806	Hs.87247	chr12q24.22	harakiri, BCL2 interacting protein (contains only BH3 domain)
HS1BP3	NP_071905	NM_022460	Hs.531785	chr2p24.1	HCLS1 binding protein 3
HSD3B2	NP_000189 /// NP_001159592	NM_000198 /// NM_001166120	Hs.654399	chr1p13.1	hydroxy-delta-5-steroid dehydrogenase, 3 beta- and steroid delta-isomerase 2
HSP90AA1	NP_001017963 /// NP_005339	NM_001017963 /// NM_005348	Hs.525600	chr14q32.33	heat shock protein 90kDa alpha (cytosolic), class A member 1
HSPA1A	NP_005336	NM_005345	Hs.274402	chr6p21.3	heat shock 70kDa protein 1A
HSPA1B	NP_005336 /// NP_005337	NM_005345 /// NM_005346	Hs.274402	chr6p21.3	heat shock 70kDa protein 1A /// heat shock 70kDa protein 1B
HSPA1L	NP_005518	NM_005527	Hs.690634	chr6p21.3	heat shock 70kDa protein 1-like
HSPA2	NP_068814	NM_021979	Hs.432648	chr14q24.1	heat shock 70kDa protein 2
HSPA5	NP_005338	NM_005347	Hs.724412	chr9q33-q34.1	heat shock 70kDa protein 5 (glucose-regulated protein, 78kDa)
HSPA6	NP_002146	NM_002155	Hs.654614	chr1q23	heat shock 70kDa protein 6 (HSP70B')
HSPA8	NP_006588 /// NP_694881	NM_006597 /// NM_153201	Hs.180414	chr11q24.1	heat shock 70kDa protein 8
HSPG2	NP_005520	NM_005529	Hs.562227	chr1p36.1-p34	heparan sulfate proteoglycan 2
HTR1A	NP_000515	NM_000524	Hs.247940	chr5q11.2-q13	5-hydroxytryptamine (serotonin) receptor 1A
HTR1B	NP_000854	NM_000863	Hs.123016	chr6q13	5-hydroxytryptamine (serotonin) receptor 1B
HTR1D	NP_000855	NM_000864	Hs.121482	chr1p36.3-p34.3	5-hydroxytryptamine (serotonin) receptor 1D
HTR1E	NP_000856	NM_000865	Hs.1611	chr6q14-q15	5-hydroxytryptamine (serotonin) receptor 1E
HTR1F	NP_000857	NM_000866	Hs.248136	chr3p12	5-hydroxytryptamine (serotonin) receptor 1F
HTR2A	NP_000612 /// NP_001159419	NM_000621 /// NM_001165947	Hs.654586	chr13q14-q21	5-hydroxytryptamine (serotonin) receptor 2A
HTR2B	NP_000858	NM_000867	Hs.421649	chr2q36.3-q37.1	5-hydroxytryptamine (serotonin) receptor 2B
HTR2C	NP_000859	NM_000868	Hs.149037	chrXq24	5-hydroxytryptamine (serotonin) receptor 2C
HTR3A	NP_000860 /// NP_001155244 /// NP_998786	NM_000869 /// NM_001161772 /// NM_213621	Hs.413899	chr11q23.1	5-hydroxytryptamine (serotonin) receptor 3A
HTR3B	NP_006019	NM_006028	Hs.241377	chr11q23.1	5-hydroxytryptamine (serotonin) receptor 3B
HTR3C	NP_570126.2	NM_130770.2	Hs.632579	3q27.1	5-Hydroxytryptamine (Serotonin) Receptor 3C, Ionotropic
HTR3D	NP_001138615.1 ///NP_001157118.1 /// NP_872343.2	NM_001145143.1 /// NM_001163646.1 /// NM_182537.2	Hs.448004	3q27.1	5-Hydroxytryptamine (Serotonin) Receptor 3D, Ionotropic
HTR3E	NP_001243542.1 ///NP_001243543.1 /// NP_872395.2 /// NP_938055.1 /// NP_938056.1	NM_001256613.1 /// NM_001256614.1 /// NM_182589.2 /// NM_198313.2 /// NM_198314.2	Hs.449179	3q27.1	5-Hydroxytryptamine (Serotonin) Receptor 3E, Ionotropic
HTR4	NP_000861 /// NP_001035259 /// NP_001035261 /// NP_001035262 /// NP_001035263 /// NP_001035264 /// NP_955525	NM_000870 /// NM_001040169 /// NM_001040171 /// NM_001040172 /// NM_001040173 /// NM_001040174 /// NM_199453	Hs.483773	chr5q31-q33	5-hydroxytryptamine (serotonin) receptor 4
HTR5A	NP_076917	NM_024012	Hs.65791	chr7q36.1	5-hydroxytryptamine (serotonin) receptor 5A
HTR6	NP_000862	NM_000871	Hs.22180	chr1p36-p35	5-hydroxytryptamine (serotonin) receptor 6
HTR7	NP_000863 /// NP_062873 /// NP_062874	NM_000872 /// NM_019859 /// NM_019860	Hs.73739	chr10q21-q24	5-hydroxytryptamine (serotonin) receptor 7 (adenylate cyclase-coupled)
HTT	NP_002102	NM_002111	Hs.518450	chr4p16.3	huntingtin
HUMCYT2A	NP_056932.2	NM_015848.4	Hs.654392	12q13.13	Keratin 76
IAPP	NP_000406	NM_000415	Hs.46835	chr12p12.3-p12.1	islet amyloid polypeptide
IBA2	NP_001172024.1 /// NP_001172025.1 /// NP_113614.1	NM_001002260.1 /// NM_001185095.1 /// NM_001185096.1 /// NM_031426.3	Hs.4944	9q34.13-q34.3	Allograft Inflammatory Factor 1-Like
IBSP	NP_004958	NM_004967	Hs.518726	chr4q21-q25	integrin-binding sialoprotein
ICA1	NP_001129492 /// NP_004959 /// NP_071682	NM_001136020 /// NM_004968 /// NM_022307	Hs.487561	chr7p22	islet cell autoantigen 1, 69kDa
ICAM1	NP_000192	NM_000201	Hs.643447	chr19p13.3-p13.2	intercellular adhesion molecule 1
ICAM2	NP_000864 /// NP_001093256 /// NP_001093257 /// NP_001093258 /// NP_001093259	NM_000873 /// NM_001099786 /// NM_001099787 /// NM_001099788 /// NM_001099789	Hs.431460	chr17q23-q25	intercellular adhesion molecule 2
ICAM3	NP_002153	NM_002162	Hs.654563	chr19p13.3-p13.2	intercellular adhesion molecule 3
ICAM4	NP_001034221 /// NP_001535 /// NP_071772	NM_001039132 /// NM_001544 /// NM_022377	Hs.706750	chr19p13.2-cen	intercellular adhesion molecule 4 (Landsteiner-Wiener blood group)
ICAM5	NP_003250	NM_003259	Hs.465862	chr19p13.2	intercellular adhesion molecule 5, telencephalin
ICOS	NP_036224	NM_012092	Hs.56247	chr2q33	inducible T-cell co-stimulator
ID1	NP_002156 /// NP_851998	NM_002165 /// NM_181353	Hs.504609	chr20q11	inhibitor of DNA binding 1, dominant negative helix-loop-helix protein
ID2	NP_002157	NM_002166	Hs.180919	chr2p25	inhibitor of DNA binding 2, dominant negative helix-loop-helix protein
ID3	NP_002158	NM_002167	Hs.76884	chr1p36.13-p36.12	inhibitor of DNA binding 3, dominant negative helix-loop-helix protein
IDE	NP_001159418 /// NP_004960	NM_001165946 /// NM_004969	Hs.500546	chr10q23-q25	insulin-degrading enzyme
IFNA1	NP_076918	NM_024013	Hs.37026	chr9p22	interferon, alpha 1
IFNA2	NP_000596	NM_000605	Hs.211575	chr9p22	interferon, alpha 2
IFNA7	NP_066401	NM_021057	Hs.282274	chr9p22	interferon, alpha 7
IFNB1	NP_002167	NM_002176	Hs.93177	chr9p21	interferon, beta 1, fibroblast
IFNG	NP_000610	NM_000619	Hs.856	chr12q14	interferon, gamma
IGF1	NP_000609 /// NP_001104753 /// NP_001104754 /// NP_001104755	NM_000618 /// NM_001111283 /// NM_001111284 /// NM_001111285	Hs.160562	chr12q22-q23	insulin-like growth factor 1 (somatomedin C)
IGF1R	NP_000866	NM_000875	Hs.643120	chr15q26.3	insulin-like growth factor 1 receptor
IGF2	NP_000603 /// NP_001007140 /// NP_001035835 /// NP_001121070	NM_000612 /// NM_001007139 /// NM_001042376 /// NM_001127598 /// NR_003512	Hs.272259	chr11p15.5	insulin-like growth factor 2 (somatomedin A) /// INS-IGF2 readthrough transcript
IGF2R	NP_000867	NM_000876	Hs.487062	chr6q26	insulin-like growth factor 2 receptor
IGFALS	NP_001139478 /// NP_004961	NM_001146006 /// NM_004970 /// NR_027389	Hs.839	chr16p13.3	insulin-like growth factor binding protein, acid labile subunit
IGFBP2	NP_000588	NM_000597	Hs.438102	chr2q33-q34	insulin-like growth factor binding protein 2, 36kDa
IGFBP5	NP_000590	NM_000599	Hs.607212	chr2q33-q36	insulin-like growth factor binding protein 5
IGFBP7	NP_001544	NM_001553	Hs.479808	chr4q12	insulin-like growth factor binding protein 7
IGSF4	NP_001091987.1 /// NP_055148.3	NM_001098517.1 /// NM_014333.3	Hs.370510	11q23.2	Cell Adhesion Molecule 1
IHH	NP_002172	NM_002181	Hs.654504	chr2q33-q35	Indian hedgehog homolog (Drosophila)
IHPK1	NP_001006115.1 /// NP_001229758.1 /// NP_695005.1	NM_001006115.2 ///NM_001242829.1 /// NM_153273.3	Hs.386168	3p21.31	Inositol Hexakisphosphate Kinase 1
IHPK2	NP_001005909.1 /// NP_001005910.1 /// NP_001005911.1 /// NP_001139650.1 /// NP_001139651.1 /// NP_001177245.1 /// NP_001177246.1 /// NP_057375.2	NM_001005909.2 ///NM_001005910.2 /// NM_001005911.2 /// NM_001146178.2 /// NM_001146179.2 /// NM_001190316.1 /// NM_001190317.1 /// NM_016291.3	Hs.595983	3p21.31	Inositol Hexakisphosphate Kinase 2
IHPK3	NP_001136355.1 /// NP_473452.2	NM_001142883.1 /// NM_054111.4	Hs.17253	6p21.31	Inositol Hexakisphosphate Kinase 3
IK	NP_006074	NM_006083	Hs.421245	chr2p15-p14|5q31.3	IK cytokine, down-regulator of HLA II
IKBKAP	NP_003631	NM_003640	Hs.494738	chr9q31	inhibitor of kappa light polypeptide gene enhancer in B-cells, kinase complex-associated protein
IL10	NP_000563	NM_000572	Hs.193717	chr1q31-q32	interleukin 10
IL11	NP_000632	NM_000641	Hs.467304	chr19q13.3-q13.4	interleukin 11
IL11RA	NP_001136256 /// NP_004503 /// NP_671518	NM_001142784 /// NM_004512 /// NM_147162	Hs.591088	chr9p13	interleukin 11 receptor, alpha
IL13	NP_002179	NM_002188	Hs.845	chr5q31	interleukin 13
IL15	NP_000576 /// NP_751914	NM_000585 /// NM_172174	Hs.654378	chr4q31	interleukin 15
IL17A	NP_002181	NM_002190	Hs.41724	chr6p12	interleukin 17A
IL17B	NP_055258	NM_014443	Hs.156979	chr5q32-q34	interleukin 17B
IL17C	NP_037410.1	NM_013278.3	Hs.278911	16q24	Interleukin 17C
IL18	NP_001553	NM_001562	Hs.83077	chr11q22.2-q22.3	interleukin 18 (interferon-gamma-inducing factor)
IL1B	NP_000567	NM_000576	Hs.126256	chr2q14	interleukin 1, beta
IL1F9	NP_062564	NM_019618	Hs.211238	chr2q12-q21	interleukin 1 family, member 9
IL1RN	NP_000568 /// NP_776213 /// NP_776214 /// NP_776215	NM_000577 /// NM_173841 /// NM_173842 /// NM_173843	Hs.81134	chr2q14.2	interleukin 1 receptor antagonist
IL2	NP_000577	NM_000586	Hs.89679	chr4q26-q27	interleukin 2
IL21R	NP_068570 /// NP_851564 /// NP_851565	NM_021798 /// NM_181078 /// NM_181079	Hs.210546	chr16p11	interleukin 21 receptor
IL22	NP_065386	NM_020525	Hs.287369	chr12q15	interleukin 22
IL26	NP_060872	NM_018402	Hs.272350	chr12q15	interleukin 26
IL3	NP_000579	NM_000588	Hs.694	chr5q31.1	interleukin 3 (colony-stimulating factor, multiple)
IL6	NP_000591	NM_000600	Hs.654458	chr7p21	interleukin 6 (interferon, beta 2)
IL6ST	NP_002175 /// NP_786943	NM_002184 /// NM_175767	Hs.532082	chr5q11	interleukin 6 signal transducer (gp130, oncostatin M receptor)
IL7	NP_000871	NM_000880	Hs.591873	chr8q12-q13	interleukin 7
ILDR2	NP_955383.1	NM_199351.2	Hs.444835	1q24.1	Immunoglobulin-Like Domain Containing Receptor 2
ILK	NP_001014794 /// NP_001014795 /// NP_004508	NM_001014794 /// NM_001014795 /// NM_004517	Hs.706355	chr11p15.5-p15.4	integrin-linked kinase
INHA	NP_002182	NM_002191	Hs.407506	chr2q33-q36	inhibin, alpha
INHBA	NP_002183	NM_002192	Hs.583348	chr7p15-p13	inhibin, beta A
INPP5A	NP_005530	NM_005539	Hs.523360	chr10q26.3	inositol polyphosphate-5-phosphatase, 40kDa
INS	NP_000198	NM_000207	---	chr11p15.5	insulin
INSL3	NP_000206 /// NP_005534	NM_000215 /// NM_005543	Hs.515247	chr19p13.1 /// chr19p13.2-p12	insulin-like 3 (Leydig cell) /// Janus kinase 3
INSL4	NP_002186	NM_002195	Hs.418506	chr9p24	insulin-like 4 (placenta)
INSL5	NP_005469	NM_005478	Hs.251380	chr1p31.1-p22.3	insulin-like 5
INSL6	NP_009110	NM_007179	Hs.632648	chr9p24	insulin-like 6
INSR	NP_000199 /// NP_001073285	NM_000208 /// NM_001079817	Hs.465744	chr19p13.3-p13.2	insulin receptor
IPO13	NP_055467	NM_014652	Hs.158497	chr1p34.1	importin 13
IRAK1	NP_001020413 /// NP_001020414 /// NP_001560	NM_001025242 /// NM_001025243 /// NM_001569	Hs.522819	chrXq28	interleukin-1 receptor-associated kinase 1
IRS1	NP_005535	NM_005544	Hs.471508	chr2q36	insulin receptor substrate 1
IRS2	NP_003740	NM_003749	Hs.442344	chr13q34	insulin receptor substrate 2
IRS4	NP_003595	NM_003604	Hs.460872	chrXq22.3	insulin receptor substrate 4
ISG15	NP_005092	NM_005101	Hs.458485	chr1p36.33	ISG15 ubiquitin-like modifier
ISL1	NP_002193	NM_002202	Hs.505	chr5q11.1	ISL LIM homeobox 1
ISL2	NP_665804.1	NM_145805.1	Hs.444677	15q23	ISL LIM Homeobox 2
ITCH	NP_113671	NM_031483	Hs.632272	chr20q11.22-q11.23	itchy E3 ubiquitin protein ligase homolog (mouse)
ITGA2B	NP_000410	NM_000419	Hs.411312	chr17q21.32	integrin, alpha 2b (platelet glycoprotein IIb of IIb/IIIa complex, antigen CD41)
ITGA4	NP_000876	NM_000885	Hs.440955	chr2q31.3	integrin, alpha 4 (antigen CD49D, alpha 4 subunit of VLA-4 receptor)
ITGA6	NP_000201 /// NP_001073286	NM_000210 /// NM_001079818	Hs.133397	chr2q31.1	integrin, alpha 6
ITGAE	NP_002199	NM_002208	Hs.513867	chr17p13	integrin, alpha E (antigen CD103, human mucosal lymphocyte antigen 1; alpha polypeptide)
ITGAL	NP_001107852 /// NP_002200	NM_001114380 /// NM_002209	Hs.174103	chr16p11.2	integrin, alpha L (antigen CD11A (p180), lymphocyte function-associated antigen 1; alpha polypeptide)
ITGB1	NP_002202 /// NP_389647 /// NP_391987 /// NP_391988 /// NP_391989 /// NP_596867	NM_002211 /// NM_033666 /// NM_033667 /// NM_033668 /// NM_033669 /// NM_133376	Hs.643813	chr10p11.2	integrin, beta 1 (fibronectin receptor, beta polypeptide, antigen CD29 includes MDF2, MSK12)
ITGB2	NP_000202 /// NP_001120963	NM_000211 /// NM_001127491	Hs.375957	chr21q22.3	integrin, beta 2 (complement component 3 receptor 3 and 4 subunit)
ITGB4	NP_000204 /// NP_001005619 /// NP_001005731	NM_000213 /// NM_001005619 /// NM_001005731	Hs.632226	chr17q25	integrin, beta 4
ITIH4	NP_001159921 /// NP_002209	NM_001166449 /// NM_002218	Hs.709406	chr3p21-p14	inter-alpha (globulin) inhibitor H4 (plasma Kallikrein-sensitive glycoprotein)
ITPR1	NP_001093422 /// NP_001161744 /// NP_002213	NM_001099952 /// NM_001168272 /// NM_002222	Hs.567295	chr3p26-p25	inositol 1,4,5-triphosphate receptor, type 1
ITPR2	NP_002214	NM_002223	Hs.512235	chr12p11	inositol 1,4,5-triphosphate receptor, type 2
ITPR3	NP_002215	NM_002224	Hs.65758	chr6p21	inositol 1,4,5-triphosphate receptor, type 3
ITSN1	NP_001001132 /// NP_003015	NM_001001132 /// NM_003024	Hs.160324	chr21q22.1-q22.2	intersectin 1 (SH3 domain protein)
ITSN2	NP_006268 /// NP_062541 /// NP_671494	NM_006277 /// NM_019595 /// NM_147152	Hs.432562	chr2pter-p25.1	intersectin 2
IVL	NP_005538	NM_005547	Hs.516439	chr1q21	involucrin
JAG1	NP_000205	NM_000214	Hs.724464	chr20p12.1-p11.23	jagged 1 (Alagille syndrome)
JAG2	NP_002217 /// NP_660142	NM_002226 /// NM_145159	Hs.433445	chr14q32	jagged 2
JAM2	NP_067042	NM_021219	Hs.517227	chr21q21.2	junctional adhesion molecule 2
JAM3	NP_116190	NM_032801	Hs.150718	chr11q25	junctional adhesion molecule 3
JUN	NP_002219	NM_002228	Hs.723911	chr1p32-p31	jun oncogene
JUNB	NP_002220	NM_002229	Hs.25292	chr19p13.2	jun B proto-oncogene
KAL1	NP_000207	NM_000216	Hs.521869	chrXp22.32	Kallmann syndrome 1 sequence
KALRN	NP_001019831 /// NP_003938 /// NP_008995	NM_001024660 /// NM_003947 /// NM_007064 /// NR_028136	Hs.8004	chr3q21.2	kalirin, RhoGEF kinase
KARS	NP_001123561 /// NP_005539	NM_001130089 /// NM_005548	Hs.3100	chr16q23-q24	lysyl-tRNA synthetase
KCNA1	NP_000208	NM_000217	Hs.416139	chr12p13.32	potassium voltage-gated channel, shaker-related subfamily, member 1 (episodic ataxia with myokymia)
KCNA10	NP_005540	NM_005549	Hs.248140	chr1p13.1	potassium voltage-gated channel, shaker-related subfamily, member 10
KCNA2	NP_004965	NM_004974	Hs.248139	chr1p13	potassium voltage-gated channel, shaker-related subfamily, member 2
KCNA3	NP_002223	NM_002232	Hs.169948	chr1p13.3	potassium voltage-gated channel, shaker-related subfamily, member 3
KCNA4	NP_002224	NM_002233	Hs.592002	chr11p14	potassium voltage-gated channel, shaker-related subfamily, member 4
KCNA5	NP_002225	NM_002234	Hs.150208	chr12p13	potassium voltage-gated channel, shaker-related subfamily, member 5
KCNA6	NP_002226	NM_002235	Hs.306190	chr12p13	potassium voltage-gated channel, shaker-related subfamily, member 6
KCNA7	NP_114092.2	NM_031886.2	Hs.306973	19q13.3	Potassium Voltage-Gated Channel, Shaker-Related Subfamily, Member 7
KCNAB1	NP_003462 /// NP_751891 /// NP_751892	NM_003471 /// NM_172159 /// NM_172160	Hs.654519	chr3q26.1	potassium voltage-gated channel, shaker-related subfamily, beta member 1
KCNAB2	NP_003627 /// NP_742128	NM_003636 /// NM_172130	Hs.440497	chr1p36.3	potassium voltage-gated channel, shaker-related subfamily, beta member 2
KCNAB3	NP_004723	NM_004732	Hs.435074	chr17p13.1	potassium voltage-gated channel, shaker-related subfamily, beta member 3
KCNB1	NP_004966	NM_004975	Hs.84244	chr20q13.2	potassium voltage-gated channel, Shab-related subfamily, member 1
KCNB2	NP_004761	NM_004770	Hs.661102	chr8q13.2	potassium voltage-gated channel, Shab-related subfamily, member 2
KCNC4	NP_001034663 /// NP_004969 /// NP_720198	NM_001039574 /// NM_004978 /// NM_153763	Hs.153521	chr1p21	potassium voltage-gated channel, Shaw-related subfamily, member 4
KCND1	NP_004970	NM_004979	Hs.55276	chrXp11.23	potassium voltage-gated channel, Shal-related subfamily, member 1
KCND2	NP_036413	NM_012281	Hs.654739	chr7q31	potassium voltage-gated channel, Shal-related subfamily, member 2
KCND3	NP_004971 /// NP_751948	NM_004980 /// NM_172198	Hs.666367	chr1p13.3	potassium voltage-gated channel, Shal-related subfamily, member 3
KCNE1L	NP_036414	NM_012282	Hs.522753	chrXq22.3	KCNE1-like
KCNE2	NP_751951	NM_172201	Hs.551521	chr21q22.12	potassium voltage-gated channel, Isk-related family, member 2
KCNE3	NP_005463.1	NM_005472.4	Hs.523899	11q13.4	Potassium Voltage-Gated Channel, Isk-Related Family, Member 3
KCNE4	NP_542402	NM_080671	Hs.348522	chr2q36.3	potassium voltage-gated channel, Isk-related family, member 4
KCNF1	NP_002227	NM_002236	Hs.23735	chr2p25	potassium voltage-gated channel, subfamily F, member 1
KCNG1	NP_002228	NM_002237	Hs.118695	chr20q13	potassium voltage-gated channel, subfamily G, member 1
KCNG2	NP_036415	NM_012283	Hs.247905	chr18q22-q23	potassium voltage-gated channel, subfamily G, member 2
KCNG3	NP_579875.1 /// NP_758847.1	NM_133329.5 /// NM_172344.2	Hs.352633	2p21	Potassium Voltage-Gated Channel, Subfamily G, Member 3
KCNG4	NP_758857.1	NM_172347.2 /// NM_133490.2	Hs.335877	16q24.1	Potassium Voltage-Gated Channel, Subfamily G, Member 4
KCNH1	NP_002229 /// NP_758872	NM_002238 /// NM_172362	Hs.553187	chr1q32-q41	potassium voltage-gated channel, subfamily H (eag-related), member 1
KCNH2	NP_000229 /// NP_742053 /// NP_742054	NM_000238 /// NM_172056 /// NM_172057	Hs.647099	chr7q35-q36	potassium voltage-gated channel, subfamily H (eag-related), member 2
KCNH3	NP_036416.1	NM_012284.1	Hs.64064	12q13	Potassium Voltage-Gated Channel, Subfamily H (Eag-Related), Member 3
KCNH4	NP_036417	NM_012285	Hs.721566	chr17q21.2	potassium voltage-gated channel, subfamily H (eag-related), member 4
KCNH5	NP_647479.2 /// NP_758963.1	NM_139318.4 ///NM_172375.2 /// NM_172376.1	Hs.27043	14q23.2	Potassium Voltage-Gated Channel, Subfamily H (Eag-Related), Member 5
KCNH6	NP_110406 /// NP_775115	NM_030779 /// NM_173092	Hs.591177	chr17q23.3	potassium voltage-gated channel, subfamily H (eag-related), member 6
KCNH7	NP_150375.2 ///NP_775185.1	NM_033272.3 /// NM_173162.2	Hs.657413	2q24.2	Potassium Voltage-Gated Channel, Subfamily H (Eag-Related), Member 7
KCNH8	NP_653234.2	NM_144633.2	Hs.475656	3p24.3	Potassium Voltage-Gated Channel, Subfamily H (Eag-Related), Member 8
KCNIP1	NP_001030009 /// NP_001030010 /// NP_055407	NM_001034837 /// NM_001034838 /// NM_014592	Hs.484111	chr5q35.1	Kv channel interacting protein 1
KCNIP2	NP_055406 /// NP_775283 /// NP_775284 /// NP_775285 /// NP_775286 /// NP_775287 /// NP_775289	NM_014591 /// NM_173191 /// NM_173192 /// NM_173193 /// NM_173194 /// NM_173195 /// NM_173197	Hs.97044	chr10q24	Kv channel interacting protein 2
KCNJ1	NP_000211 /// NP_722448 /// NP_722449 /// NP_722450 /// NP_722451	NM_000220 /// NM_153764 /// NM_153765 /// NM_153766 /// NM_153767	Hs.527830	chr11q24	potassium inwardly-rectifying channel, subfamily J, member 1
KCNJ10	NP_002232	NM_002241	Hs.408960	chr1q22-q23	potassium inwardly-rectifying channel, subfamily J, member 10
KCNJ11	NP_000516.3 /// NP_001159762.1	NM_000525.3 ///NM_001166290.1	Hs.248141	11p15.1	Potassium Inwardly-Rectifying Channel, Subfamily J, Member 11
KCNJ12	NP_066292 /// XP_001718688 /// XP_001720109 /// XP_002346262 /// XP_002347768	NM_021012 /// XM_001718636 /// XM_001720057 /// XM_002346221 /// XM_002347727	Hs.200629	chr17p11.2	potassium inwardly-rectifying channel, subfamily J, member 12 /// thyrotoxic periodic paralysis susceptibility ion channel /// similar to inward rectifying K+ channel negative regulator Kir2.2v /// similar to potassium inwardly-rectifying channel J2
KCNJ13	NP_001165887 /// NP_001165888 /// NP_002233	NM_001172416 /// NM_001172417 /// NM_002242	Hs.467338	chr2q37	potassium inwardly-rectifying channel, subfamily J, member 13
KCNJ14	NP_037480 /// NP_733838	NM_013348 /// NM_170720	Hs.590945	chr19q13	potassium inwardly-rectifying channel, subfamily J, member 14
KCNJ15	NP_002234 /// NP_733932 /// NP_733933	NM_002243 /// NM_170736 /// NM_170737	Hs.411299	chr21q22.2	potassium inwardly-rectifying channel, subfamily J, member 15
KCNJ16	NP_061128 /// NP_733937 /// NP_733938	NM_018658 /// NM_170741 /// NM_170742	Hs.463985	chr17q23.1-q24.2	potassium inwardly-rectifying channel, subfamily J, member 16
KCNJ2	NP_000882	NM_000891	Hs.1547	chr17q23.1-q24.2	potassium inwardly-rectifying channel, subfamily J, member 2
KCNJ3	NP_002230	NM_002239	Hs.591606	chr2q24.1	potassium inwardly-rectifying channel, subfamily J, member 3
KCNJ4	NP_004972 /// NP_690607	NM_004981 /// NM_152868	Hs.32505	chr22q13.1	potassium inwardly-rectifying channel, subfamily J, member 4
KCNJ5	NP_000881	NM_000890	Hs.632109	chr11q24	potassium inwardly-rectifying channel, subfamily J, member 5
KCNJ6	NP_002231	NM_002240	Hs.658533	chr21q22.1|21q22.13-q22.2	potassium inwardly-rectifying channel, subfamily J, member 6
KCNJ8	NP_004973	NM_004982	Hs.102308	chr12p11.23	potassium inwardly-rectifying channel, subfamily J, member 8
KCNJ9	NP_004974	NM_004983	Hs.66726	chr1q21-q23	potassium inwardly-rectifying channel, subfamily J, member 9
KCNK1	NP_002236	NM_002245	Hs.208544	chr1q42-q43	potassium channel, subfamily K, member 1
KCNK3	NP_002237	NM_002246	Hs.645288	chr2p23	potassium channel, subfamily K, member 3
KCNMA1	NP_001014797 /// NP_001154824 /// NP_001154825 /// NP_002238	NM_001014797 /// NM_001161352 /// NM_001161353 /// NM_002247	Hs.144795	chr10q22.3	potassium large conductance calcium-activated channel, subfamily M, alpha member 1
KCNMB1	NP_004128	NM_004137	Hs.484099	chr5q34	potassium large conductance calcium-activated channel, subfamily M, beta member 1
KCNMB2	NP_005823 /// NP_852006	NM_005832 /// NM_181361	Hs.478368	chr3q26.2-q27.1	potassium large conductance calcium-activated channel, subfamily M, beta member 2
KCNMB3	NP_001157149 /// NP_055222 /// NP_741979 /// NP_741980 /// NP_741981	NM_001163677 /// NM_014407 /// NM_171828 /// NM_171829 /// NM_171830 /// NR_028135	Hs.591285	chr3q26.3-q27	potassium large conductance calcium-activated channel, subfamily M beta member 3
KCNMB4	NP_055320	NM_014505	Hs.525529	chr12q	potassium large conductance calcium-activated channel, subfamily M, beta member 4
KCNN1	NP_002239	NM_002248	Hs.158173	chr19p13.1	potassium intermediate/small conductance calcium-activated channel, subfamily N, member 1
KCNN2	NP_067627 /// NP_740721	NM_021614 /// NM_170775	Hs.98280	chr5q22.3	potassium intermediate/small conductance calcium-activated channel, subfamily N, member 2
KCNQ2	NP_004509 /// NP_742104 /// NP_742105 /// NP_742106 /// NP_742107	NM_004518 /// NM_172106 /// NM_172107 /// NM_172108 /// NM_172109	Hs.161851	chr20q13.3	potassium voltage-gated channel, KQT-like subfamily, member 2
KCNQ3	NP_004510	NM_004519	Hs.374023	chr8q24	potassium voltage-gated channel, KQT-like subfamily, member 3
KCNQ5	NP_001153602.1 /// NP_001153604.1 /// NP_001153605.1 /// NP_001153606.1/// NP_062816.2	NM_001160130.1 /// NM_001160132.1 /// NM_001160133.1 /// NM_001160134.1 /// NM_019842.3	Hs.445324	6q14	Potassium Voltage-Gated Channel, KQT-Like Subfamily, Member 5
KCNV1	NP_055194	NM_014379	Hs.13285	chr8q22.3-q24.1	potassium channel, subfamily V, member 1
KCNV2	NP_598004	NM_133497	Hs.624689	chr9p24.2	potassium channel, subfamily V, member 2
KDR	NP_002244	NM_002253	Hs.479756	chr4q11-q12	kinase insert domain receptor (a type III receptor tyrosine kinase)
KHSRP	NP_003676	NM_003685	Hs.723206	chr19p13.3	KH-type splicing regulatory protein
KIDINS220	NP_065789	NM_020738	Hs.9873	chr2p24	kinase D-interacting substrate, 220kDa
KIF16B	NP_078980	NM_024704	Hs.101774	chr20p11.23	kinesin family member 16B
KIF1A	NP_004312	NM_004321	Hs.516802	chr2q37.3	kinesin family member 1A
KIF1B	NP_055889 /// NP_904325	NM_015074 /// NM_183416	Hs.97858	chr1p36.2	kinesin family member 1B
KIF3B	NP_004789	NM_004798	Hs.369670	chr20q11.21	kinesin family member 3B
KIF4A	NP_036442	NM_012310	Hs.648326	chrXq13.1	kinesin family member 4A
KIF5A	NP_004975	NM_004984	Hs.151219	chr12q13.13	kinesin family member 5A
KIF5B	NP_004512	NM_004521	Hs.327736	chr10pter-q22.1	kinesin family member 5B
KIF5C	NP_004513	NM_004522	Hs.660699	chr2q23.1	kinesin family member 5C
KIR2DL3	NP_055326 /// NP_056952	NM_014511 /// NM_015868	Hs.654605	chr19q13.4	killer cell immunoglobulin-like receptor, two domains, long cytoplasmic tail, 3
KIR2DS2	NP_001015070 /// NP_001018091 /// NP_036444 /// NP_036445 /// NP_036446 /// NP_055033 /// NP_055034 /// NP_055326 /// NP_055327 /// NP_055328 /// NP_056952 /// NP_065396 /// XP_002346955	NM_001015070 /// NM_001018081 /// NM_012312 /// NM_012313 /// NM_012314 /// NM_014218 /// NM_014219 /// NM_014511 /// NM_014512 /// NM_014513 /// NM_015868 /// NM_020535 /// XM_002346914	Hs.512572	chr19p13.3 /// chr19q13.4	killer cell immunoglobulin-like receptor, two domains, long cytoplasmic tail, 1 /// killer cell immunoglobulin-like receptor, two domains, long cytoplasmic tail, 2 /// killer cell immunoglobulin-like receptor, two domains, long cytoplasmic tail, 3 /// killer cell immunoglobulin-like receptor, two domains, long cytoplasmic tail, 5A /// killer cell immunoglobulin-like receptor, two domains, long cy…
KIR2DS4	NP_001015070 /// NP_001018091 /// NP_036444 /// NP_036445 /// NP_036446 /// NP_055033 /// NP_055034 /// NP_055326 /// NP_055327 /// NP_055328 /// NP_056952 /// NP_065396 /// XP_002346955	NM_001015070 /// NM_001018081 /// NM_012312 /// NM_012313 /// NM_012314 /// NM_014218 /// NM_014219 /// NM_014511 /// NM_014512 /// NM_014513 /// NM_015868 /// NM_020535 /// XM_002346914	Hs.512572	chr19p13.3 /// chr19q13.4	killer cell immunoglobulin-like receptor, two domains, long cytoplasmic tail, 1 /// killer cell immunoglobulin-like receptor, two domains, long cytoplasmic tail, 2 /// killer cell immunoglobulin-like receptor, two domains, long cytoplasmic tail, 3 /// killer cell immunoglobulin-like receptor, two domains, long cytoplasmic tail, 5A /// killer cell immunoglobulin-like receptor, two domains, long cy…
KITLG	NP_000890 /// NP_003985	NM_000899 /// NM_003994	Hs.1048	chr12q22	KIT ligand
KLF10	NP_001027453 /// NP_005646	NM_001032282 /// NM_005655	Hs.435001	chr8q22.2	Kruppel-like factor 10
KLF7	NP_003700	NM_003709	Hs.471221	chr2q32	Kruppel-like factor 7 (ubiquitous)
KLHL3	NP_059111	NM_017415	Hs.655084	chr5q31	kelch-like 3 (Drosophila)
KLK1	NP_002248	NM_002257	Hs.123107	chr19q13.3	kallikrein 1
KLK2	NP_001002231 /// NP_005542	NM_001002231 /// NM_005551	Hs.515560	chr19q13.41	kallikrein-related peptidase 2
KLK3	NP_001025218 /// NP_001025219 /// NP_001025220 /// NP_001025221 /// NP_001639	NM_001030047 /// NM_001030048 /// NM_001030049 /// NM_001030050 /// NM_001648	Hs.171995	chr19q13.41	kallikrein-related peptidase 3
KLK6	NP_001012982 /// NP_001012983 /// NP_002765	NM_001012964 /// NM_001012965 /// NM_002774	Hs.79361	chr19q13.3	kallikrein-related peptidase 6
KLK8	NP_009127 /// NP_653088 /// NP_653089 /// NP_653090	NM_007196 /// NM_144505 /// NM_144506 /// NM_144507	Hs.104570	chr19q13.3-q13.4	kallikrein-related peptidase 8
KLKB1	NP_000883	NM_000892	Hs.237642	chr4q34-q35	kallikrein B, plasma (Fletcher factor) 1
KNG1	NP_000884 /// NP_001095886 /// NP_001159923	NM_000893 /// NM_001102416 /// NM_001166451	Hs.77741	chr3q27	kininogen 1
KPNA2	NP_002257	NM_002266	Hs.594238	chr17q24.2	karyopherin alpha 2 (RAG cohort 1, importin alpha 1)
KPNA3	NP_002258	NM_002267	Hs.527919	chr13q14.3	karyopherin alpha 3 (importin alpha 4)
KPNA5	NP_002260	NM_002269	Hs.182971	chr6q22.1	karyopherin alpha 5 (importin alpha 6)
KRAS	NP_004976 /// NP_203524	NM_004985 /// NM_033360	Hs.505033	chr12p12.1	v-Ki-ras2 Kirsten rat sarcoma viral oncogene homolog
KRT12	NP_000214	NM_000223	Hs.66739	chr17q12	keratin 12
KRT13	NP_002265 /// NP_705694	NM_002274 /// NM_153490	Hs.654550	chr17q12-q21.2	keratin 13
KRT14	NP_000517	NM_000526	Hs.654380	chr17q12-q21	keratin 14
KRT3	NP_476429	NM_057088	Hs.680652	chr12q12-q13	keratin 3
KRT4	NP_002263	NM_002272	Hs.654610	chr12q12-q13	keratin 4
KRT6C	NP_005545 /// NP_005546 /// NP_775109	NM_005554 /// NM_005555 /// NM_173086	Hs.708950	chr12q12-q13 /// chr12q13.13	keratin 6A /// keratin 6B /// keratin 6C
KRT7	NP_005547	NM_005556	Hs.411501	chr12q12-q13	Keratin 7
KRT8	NP_002264	NM_002273	Hs.533782	chr12q13	keratin 8
L1CAM	NP_000416 /// NP_001137435 /// NP_076493	NM_000425 /// NM_001143963 /// NM_024003	Hs.522818	chrXq28	L1 cell adhesion molecule
LALBA	NP_002280	NM_002289	Hs.72938	chr12q13	lactalbumin, alpha-
LAMA1	NP_005550	NM_005559	Hs.270364	chr18p11.31-p11.23	laminin, alpha 1
LAMA2	NP_000417 /// NP_001073291	NM_000426 /// NM_001079823	Hs.200841	chr6q22-q23	laminin, alpha 2
LAMA4	NP_001098676 /// NP_001098677 /// NP_001098678 /// NP_001098679 /// NP_002281	NM_001105206 /// NM_001105207 /// NM_001105208 /// NM_001105209 /// NM_002290	Hs.654572	chr6q21	laminin, alpha 4
LAMA5	NP_005551	NM_005560	Hs.473256	chr20q13.2-q13.3	laminin, alpha 5
LAMB1	NP_002282	NM_002291	Hs.650585	chr7q22	laminin, beta 1
LAMB2	NP_002283	NM_002292	Hs.439726	chr3p21	laminin, beta 2 (laminin S)
LAMB3	NP_000219 /// NP_001017402 /// NP_001121113	NM_000228 /// NM_001017402 /// NM_001127641	Hs.497636	chr1q32	laminin, beta 3
LAMB4	NP_031382	NM_007356	Hs.62022	chr7q22-q31.2	laminin, beta 4
LAMC1	NP_002284	NM_002293	Hs.609663	chr1q31	laminin, gamma 1 (formerly LAMB2)
LAMC2	NP_005553 /// NP_061486	NM_005562 /// NM_018891	Hs.591484	chr1q25-q31	laminin, gamma 2
LAMC3	NP_006050	NM_006059	Hs.201805	chr9q31-q34	laminin, gamma 3
LAP3	NP_056991	NM_015907	Hs.570791	chr4p15.32	leucine aminopeptidase 3
LAPTM4A	NP_055528	NM_014713	Hs.467807	chr2p24.1	lysosomal protein transmembrane 4 alpha
LARGE	NP_004728 /// NP_598397	NM_004737 /// NM_133642	Hs.474667	chr22q12.3	like-glycosyltransferase
LCN2	NP_005555	NM_005564	Hs.204238	chr9q34	lipocalin 2
LDB1	NP_001106878 /// NP_003884	NM_001113407 /// NM_003893	Hs.454418	chr10q24-q25	LIM domain binding 1
LDB2	NP_001124306 /// NP_001281	NM_001130834 /// NM_001290	Hs.714330	chr4p16	LIM domain binding 2
LDHA	NP_001128711 /// NP_001158886 /// NP_001158887 /// NP_001158888 /// NP_005557	NM_001135239 /// NM_001165414 /// NM_001165415 /// NM_001165416 /// NM_005566 /// NR_028500	Hs.2795	chr11p15.4	lactate dehydrogenase A
LDLR	NP_000518	NM_000527	---	chr19p13.3	low density lipoprotein receptor
LEP	NP_000221	NM_000230	Hs.194236	chr7q31.3	leptin
LEPR	NP_001003679 /// NP_001003680 /// NP_002294	NM_001003679 /// NM_001003680 /// NM_002303	Hs.723178	chr1p31	leptin receptor
LGALS1	NP_002296	NM_002305	Hs.445351	chr22q13.1	lectin, galactoside-binding, soluble, 1
LHB	NP_000885	NM_000894	Hs.154704	chr19q13.32	luteinizing hormone beta polypeptide
LHX1	NP_005559	NM_005568	Hs.443727	chr17q12	LIM homeobox 1
LHX2	NP_004780	NM_004789	Hs.696425	chr9q33-q34.1	LIM homeobox 2
LHX3	NP_055379 /// NP_835258	NM_014564 /// NM_178138	Hs.148427	chr9q34.3	LIM homeobox 3
LHX5	NP_071758	NM_022363	Hs.302029	chr12q24	LIM homeobox 5
LIF	NP_002300	NM_002309	Hs.2250	chr22q12.2	leukemia inhibitory factor (cholinergic differentiation factor)
LIFR	NP_001121143 /// NP_002301	NM_001127671 /// NM_002310	Hs.133421	chr5p13-p12	leukemia inhibitory factor receptor alpha
LIG1	NP_000225	NM_000234	Hs.1770	chr19q13.2-q13.3	ligase I, DNA, ATP-dependent
LILRB2	NP_001074447 /// NP_005865	NM_001080978 /// NM_005874	Hs.655652	chr19q13.4	leukocyte immunoglobulin-like receptor, subfamily B (with TM and ITIM domains), member 2
LILRB4	NP_001074907 /// NP_006838	NM_001081438 /// NM_006847	Hs.67846	chr19q13.4	leukocyte immunoglobulin-like receptor, subfamily B (with TM and ITIM domains), member 4
LIMK1	NP_002305	NM_002314	Hs.647035	chr7q11.23	LIM domain kinase 1
LIMK2	NP_001026971 /// NP_005560 /// NP_057952	NM_001031801 /// NM_005569 /// NM_016733	Hs.474596	chr22q12.2	LIM domain kinase 2
LIN7A	NP_004655	NM_004664	Hs.144333	chr12q21	lin-7 homolog A (C. elegans)
LIN7B	NP_071448	NM_022165	Hs.221737	chr19q13.3	lin-7 homolog B (C. elegans)
LIN7C	NP_060832	NM_018362	Hs.91393	chr11p14	lin-7 homolog C (C. elegans)
LLGL1	NP_004131	NM_004140	Hs.513983	chr17p11.2	lethal giant larvae homolog 1 (Drosophila)
LMNA	NP_005563 /// NP_733821 /// NP_733822	NM_005572 /// NM_170707 /// NM_170708	Hs.594444	chr1q21.2-q21.3	Lamin A/C
LMNB1	NP_005564	NM_005573	Hs.89497	chr5q23.3-q31.1	lamin B1
LNPEP	NP_005566 /// NP_787116	NM_005575 /// NM_175920	Hs.527199	chr5q15	leucyl/cystinyl aminopeptidase
LPAR1	NP_001392 /// NP_476500	NM_001401 /// NM_057159	Hs.126667	chr9q31.3	lysophosphatidic acid receptor 1
LPAR3	NP_036284	NM_012152	Hs.674915	chr1p22.3	lysophosphatidic acid receptor 3
LPHN1	NP_001008701 /// NP_055736	NM_001008701 /// NM_014921	Hs.94229	chr19p13.2	latrophilin 1
LPHN2	NP_036434	NM_012302	Hs.24212	chr1p31.1	latrophilin 2
LPHN3	NP_056051	NM_015236	Hs.570770	chr4q13.1	latrophilin 3
LRP2	NP_004516	NM_004525	Hs.657729	chr2q24-q31	low density lipoprotein receptor-related protein 2
LRPPRC	NP_573566	NM_133259	Hs.368084	chr2p21	leucine-rich PPR-motif containing
LRRC15	NP_001128529 /// NP_570843	NM_001135057 /// NM_130830	Hs.288467	chr3q29	leucine rich repeat containing 15
LSAMP	NP_002329	NM_002338	Hs.26409	chr3q13.2-q21	limbic system-associated membrane protein
LTA	NP_000586 /// NP_001153212	NM_000595 /// NM_001159740	Hs.36	chr6p21.3	lymphotoxin alpha (TNF superfamily, member 1)
LTB	NP_002332 /// NP_033666	NM_002341 /// NM_009588	Hs.376208	chr6p21.3	lymphotoxin beta (TNF superfamily, member 3)
LTBP4	NP_001036009 /// NP_001036010 /// NP_003564	NM_001042544 /// NM_001042545 /// NM_003573	Hs.466766	chr19q13.1-q13.2	latent transforming growth factor beta binding protein 4
LTC4S	NP_665874	NM_145867	Hs.706741	chr5q35	leukotriene C4 synthase
LTF	NP_002334	NM_002343	Hs.529517	chr3p21.31	lactotransferrin
LY9	NP_001028839 /// NP_002339	NM_001033667 /// NM_002348	Hs.403857	chr1q21.3-q22	lymphocyte antigen 9
LYN	NP_001104567 /// NP_002341	NM_001111097 /// NM_002350	Hs.491767	chr8q13	v-yes-1 Yamaguchi sarcoma viral related oncogene homolog
MADCAM1	NP_570116 /// NP_570118	NM_130760 /// NM_130762	Hs.102598	chr19p13.3	mucosal vascular addressin cell adhesion molecule 1
MADD	NP_001129415 /// NP_001129416 /// NP_003673 /// NP_569826 /// NP_569827 /// NP_569828 /// NP_569829 /// NP_569830 /// NP_569831 /// NP_569832	NM_001135943 /// NM_001135944 /// NM_003682 /// NM_130470 /// NM_130471 /// NM_130472 /// NM_130473 /// NM_130474 /// NM_130475 /// NM_130476	Hs.82548	chr11p11.2	MAP-kinase activating death domain
MAEA	NP_001017405 /// NP_005873	NM_001017405 /// NM_005882	Hs.139896	chr4p16.3	macrophage erythroblast attacher
MAG	NP_002352 /// NP_542167	NM_002361 /// NM_080600	Hs.643440	chr19q13.1	myelin associated glycoprotein
MAGI2	NP_036433	NM_012301	Hs.603842	chr7q21	membrane associated guanylate kinase, WW and PDZ domain containing 2
MAL	NP_002362 /// NP_071883 /// NP_071884 /// NP_071885	NM_002371 /// NM_022438 /// NM_022439 /// NM_022440	Hs.80395	chr2cen-q13	mal, T-cell differentiation protein
MANF	NP_006001	NM_006010	Hs.436446	chr3p21.1	mesencephalic astrocyte-derived neurotrophic factor
MAOA	NP_000231	NM_000240	Hs.183109	chrXp11.3	monoamine oxidase A
MAOB	NP_000889	NM_000898	Hs.654473	chrXp11.23	monoamine oxidase B
MAP1A	NP_002364	NM_002373	Hs.194301	chr15q13-qter	microtubule-associated protein 1A
MAP1B	NP_005900	NM_005909	Hs.335079	chr5q13	microtubule-associated protein 1B
MAP2	NP_001034627 /// NP_002365 /// NP_114033 /// NP_114035	NM_001039538 /// NM_002374 /// NM_031845 /// NM_031847	Hs.368281	chr2q34-q35	microtubule-associated protein 2
MAP2K1	NP_002746	NM_002755	Hs.145442	chr15q22.1-q22.33	mitogen-activated protein kinase kinase 1
MAP2K2	NP_109587	NM_030662	Hs.465627	chr19p13.3	mitogen-activated protein kinase kinase 2
MAP4	NP_001127836 /// NP_001127837 /// NP_002366 /// NP_112146 /// NP_112147	NM_001134364 /// NM_001134365 /// NM_002375 /// NM_030884 /// NM_030885	Hs.517949	chr3p21	microtubule-associated protein 4
MAP7	NP_003971	NM_003980	Hs.486548	chr6q23.3	microtubule-associated protein 7
MAPK1	NP_002736 /// NP_620407	NM_002745 /// NM_138957	Hs.431850	chr22q11.2|22q11.21	mitogen-activated protein kinase 1
MAPK10	NP_002744 /// NP_620446 /// NP_620447 /// NP_620448	NM_002753 /// NM_138980 /// NM_138981 /// NM_138982	Hs.125503	chr4q22.1-q23	mitogen-activated protein kinase 10
MAPK14	NP_001306 /// NP_620581 /// NP_620582 /// NP_620583	NM_001315 /// NM_139012 /// NM_139013 /// NM_139014	Hs.485233	chr6p21.3-p21.2	mitogen-activated protein kinase 14
MAPK3	NP_001035145 /// NP_001103361 /// NP_002737	NM_001040056 /// NM_001109891 /// NM_002746	Hs.861	chr16p11.2	mitogen-activated protein kinase 3
MAPK7	NP_002740 /// NP_620601 /// NP_620602 /// NP_620603	NM_002749 /// NM_139032 /// NM_139033 /// NM_139034	Hs.150136	chr17p11.2	mitogen-activated protein kinase 7
MAPK8IP2	NP_036456 /// NP_057515	NM_012324 /// NM_016431	Hs.558180	chr22q13.33	mitogen-activated protein kinase 8 interacting protein 2
MAPK8IP3	NP_001035529 /// NP_055948	NM_001040439 /// NM_015133	Hs.207763	chr16p13.3	mitogen-activated protein kinase 8 interacting protein 3
MAPKSP1	NP_068805	NM_021970 /// NR_024170	Hs.723128	chr4q23	MAPK scaffold protein 1
MAPT	NP_001116538 /// NP_001116539 /// NP_005901 /// NP_058518 /// NP_058519 /// NP_058525	NM_001123066 /// NM_001123067 /// NM_005910 /// NM_016834 /// NM_016835 /// NM_016841	Hs.101174	chr17q21.1	microtubule-associated protein tau
MARCKS	NP_002347	NM_002356	---	chr6q22.2	myristoylated alanine-rich protein kinase C substrate
MAS1	NP_002368	NM_002377	Hs.99900	chr6q25.3-q26	MAS1 oncogene
MATR3	NP_061322 /// NP_954659	NM_018834 /// NM_199189	Hs.268939	chr5q31.2	matrin 3
MAX	NP_002373 /// NP_660087 /// NP_660088 /// NP_660089 /// NP_660092 /// NP_932061	NM_002382 /// NM_145112 /// NM_145113 /// NM_145114 /// NM_145116 /// NM_197957	Hs.285354	chr14q23	MYC associated factor X
MB	NP_005359 /// NP_976311 /// NP_976312	NM_005368 /// NM_203377 /// NM_203378	Hs.517586	chr22q13.1	myoglobin
MBD4	NP_003916	NM_003925	Hs.35947	chr3q21-q22	methyl-CpG binding domain protein 4
MBP	NP_001020252 /// NP_001020261 /// NP_001020263 /// NP_001020271 /// NP_001020272 /// NP_002376	NM_001025081 /// NM_001025090 /// NM_001025092 /// NM_001025100 /// NM_001025101 /// NM_002385	Hs.551713	chr18q23	myelin basic protein
MBTPS1	NP_003782	NM_003791	Hs.75890	chr16|16q24	membrane-bound transcription factor peptidase, site 1
MC1R	NP_002377	NM_002386	Hs.513829	chr16q24.3	melanocortin 1 receptor (alpha melanocyte stimulating hormone receptor)
MC2R	NP_000520	NM_000529	Hs.248144	chr18p11.2	melanocortin 2 receptor (adrenocorticotropic hormone)
MC3R	NP_063941	NM_019888	Hs.248018	chr20q13.2-q13.3	melanocortin 3 receptor
MC4R	NP_005903	NM_005912	Hs.532833	chr18q22	melanocortin 4 receptor
MC5R	NP_005904	NM_005913	Hs.248145	chr18p11.2	melanocortin 5 receptor
MCAM	NP_006491	NM_006500	Hs.599039	chr11q23.3	melanoma cell adhesion molecule
MCF2L	NP_001106203 /// NP_079255	NM_001112732 /// NM_024979	Hs.170422	chr13q34	MCF.2 cell line derived transforming sequence-like
MCHR1	NP_005288	NM_005297	Hs.248122	chr22q13.2	melanin-concentrating hormone receptor 1
MDK	NP_001012333 /// NP_001012334 /// NP_002382	NM_001012333 /// NM_001012334 /// NM_002391	Hs.82045	chr11p11.2	midkine (neurite growth-promoting factor 2)
MDM2	NP_001138808 /// NP_001138809 /// NP_001138811 /// NP_001138812 /// NP_002383 /// NP_006869 /// NP_006870 /// NP_006872 /// NP_006873	NM_001145336 /// NM_001145337 /// NM_001145339 /// NM_001145340 /// NM_002392 /// NM_006878 /// NM_006879 /// NM_006881 /// NM_006882	Hs.484551	chr12q14.3-q15	Mdm2 p53 binding protein homolog (mouse)
MECP2	NP_001104262 /// NP_004983	NM_001110792 /// NM_004992	Hs.200716	chrXq28	methyl CpG binding protein 2 (Rett syndrome)
MEF2C	NP_001124477 /// NP_002388	NM_001131005 /// NM_002397	Hs.649965	chr5q14	myocyte enhancer factor 2C
MERTK	NP_006334	NM_006343	Hs.306178	chr2q14.1	c-mer proto-oncogene tyrosine kinase
MET	NP_000236 /// NP_001120972	NM_000245 /// NM_001127500	Hs.132966	chr7q31	met proto-oncogene (hepatocyte growth factor receptor)
METRN	NP_076947	NM_024042	Hs.533772	chr16p13.3	meteorin, glial cell differentiation regulator
MFAP4	NP_002395	NM_002404	Hs.296049	chr17p11.2	microfibrillar-associated protein 4
MFGE8	NP_001108086 /// NP_005919	NM_001114614 /// NM_005928	Hs.3745	chr15q25	milk fat globule-EGF factor 8 protein
MGP	NP_000891	NM_000900	Hs.365706	chr12p13.1-p12.3	matrix Gla protein
MICA	NP_000238 /// NP_001170990 /// NP_005922	NM_000247 /// NM_001177519 /// NM_005931	Hs.719929	chr6p21.3 /// chr6p21.33	MHC class I polypeptide-related sequence A /// MHC class I polypeptide-related sequence B
MICAL1	NP_001152763 /// NP_073602	NM_001159291 /// NM_022765	Hs.33476	chr6q21	microtubule associated monoxygenase, calponin and LIM domain containing 1
MICB	NP_005922	NM_005931	Hs.719929	chr6p21.3	MHC class I polypeptide-related sequence B
MIP	NP_036196	NM_012064	Hs.574026	chr12q13	major intrinsic protein of lens fiber
MKNK1	NP_001129025 /// NP_003675 /// NP_945324	NM_001135553 /// NM_003684 /// NM_198973 /// NR_024174 /// NR_024176	Hs.371594	chr1p33	MAP kinase interacting serine/threonine kinase 1
MLLT4	NP_001035089 /// NP_001035090 /// NP_005927	NM_001040000 /// NM_001040001 /// NM_005936	Hs.614974	chr6q27	myeloid/lymphoid or mixed-lineage leukemia (trithorax homolog, Drosophila); translocated to, 4
MLN	NP_001035198 /// NP_001171627 /// NP_002409	NM_001040109 /// NM_001184698 /// NM_002418	Hs.2813	chr6p21.3	motilin
MLNR	NP_001498	NM_001507	Hs.248126	chr13q14-q21	motilin receptor
MME	NP_000893 /// NP_009218 /// NP_009219 /// NP_009220	NM_000902 /// NM_007287 /// NM_007288 /// NM_007289	Hs.307734	chr3q25.1-q25.2	membrane metallo-endopeptidase
MMP1	NP_001139410 /// NP_002412	NM_001145938 /// NM_002421	Hs.83169	chr11q22.3	matrix metallopeptidase 1 (interstitial collagenase)
MMP3	NP_002413	NM_002422	Hs.375129	chr11q22.3	matrix metallopeptidase 3 (stromelysin 1, progelatinase)
MMP9	NP_004985	NM_004994	Hs.297413	chr20q11.2-q13.1	matrix metallopeptidase 9 (gelatinase B, 92kDa gelatinase, 92kDa type IV collagenase)
MNX1	NP_001158727 /// NP_005506	NM_001165255 /// NM_005515	Hs.37035	chr7q36	motor neuron and pancreas homeobox 1
MOCS1	NP_001068566 /// NP_005933 /// NP_005934 /// NP_620306	NM_001075098 /// NM_005942 /// NM_005943 /// NM_138928 /// NR_033233	Hs.718492	chr6p21.3	molybdenum cofactor synthesis 1
MPDZ	NP_003820	NM_003829	Hs.169378	chr9p24-p22	multiple PDZ domain protein
MPO	NP_000241	NM_000250	Hs.458272	chr17q23.1	myeloperoxidase
MPZ	NP_000521	NM_000530	Hs.591486	chr1q23.3	myelin protein zero
MPZL1	NP_001139663 /// NP_003944 /// NP_078845	NM_001146191 /// NM_003953 /// NM_024569	Hs.493919	chr1q24.2	myelin protein zero-like 1
MR1	NP_001522	NM_001531	Hs.101840	chr1q25.3	major histocompatibility complex, class I-related
MRAS	NP_001078518 /// NP_036351	NM_001085049 /// NM_012219	Hs.527021	chr3q22.3	muscle RAS oncogene homolog
MS4A1	NP_068769 /// NP_690605	NM_021950 /// NM_152866	Hs.712553	chr11q12	membrane-spanning 4-domains, subfamily A, member 1
MT3	NP_005945	NM_005954	Hs.73133	chr16q13	metallothionein 3
MTHFR	NP_005948	NM_005957	Hs.214142	chr1p36.3	methylenetetrahydrofolate reductase (NAD(P)H)
MTNR1B	NP_005950	NM_005959	Hs.569039	chr11q21-q22	melatonin receptor 1B
MTOR	NP_004949	NM_004958	Hs.338207	chr1p36.2	Mechanistic target of rapamycin (serine/threonine kinase)
MUC1	NP_001018016 /// NP_001018017 /// NP_001037855 /// NP_001037856 /// NP_001037857 /// NP_001037858 /// NP_002447	NM_001018016 /// NM_001018017 /// NM_001044390 /// NM_001044391 /// NM_001044392 /// NM_001044393 /// NM_002456	Hs.89603	chr1q21	mucin 1, cell surface associated
MUSK	NP_001159752 /// NP_001159753 /// NP_005583	NM_001166280 /// NM_001166281 /// NM_005592	Hs.521653	chr9q31.3-q32	muscle, skeletal, receptor tyrosine kinase
MYBPC1	NP_002456 /// NP_996555 /// NP_996556 /// NP_996557	NM_002465 /// NM_206819 /// NM_206820 /// NM_206821	Hs.654589	chr12q23.2	myosin binding protein C, slow type
MYBPC2	NP_004524	NM_004533	Hs.85937	chr19q13.33	myosin binding protein C, fast type
MYBPC3	NP_000247	NM_000256	Hs.524906	chr11p11.2	myosin binding protein C, cardiac
MYBPH	NP_004988	NM_004997	Hs.927	chr1q32.1	myosin binding protein H
MYCBP2	NP_055872	NM_015057	Hs.591221	chr13q22	MYC binding protein 2
MYF5	NP_005584	NM_005593	Hs.178023	chr12q21	myogenic factor 5
MYH10	NP_005955	NM_005964	Hs.16355	chr17p13	myosin, heavy chain 10, non-muscle
MYL1	NP_524144 /// NP_524146	NM_079420 /// NM_079422	Hs.187338	chr2q33-q34	myosin, light chain 1, alkali; skeletal, fast
MYL10	NP_612412	NM_138403	Hs.247831	chr7q22.1	myosin, light chain 10, regulatory
MYL12A	NP_006462	NM_006471	Hs.190086	chr18p11.31	myosin, light chain 12A, regulatory, non-sarcomeric
MYL12B	NP_001138416 /// NP_001138417 /// NP_001138418 /// NP_291024	NM_001144944 /// NM_001144945 /// NM_001144946 /// NM_033546	Hs.464472	chr18p11.31	myosin, light chain 12B, regulatory
MYL2	NP_000423	NM_000432	Hs.75535	chr12q24.11	myosin, light chain 2, regulatory, cardiac, slow
MYL3	NP_000249	NM_000258	Hs.517939	chr3p21.3-p21.2	myosin, light chain 3, alkali; ventricular, skeletal, slow
MYL4	NP_001002841 /// NP_002467	NM_001002841 /// NM_002476	Hs.463300	chr17q21-qter	myosin, light chain 4, alkali; atrial, embryonic
MYL5	NP_002468	NM_002477	Hs.410970	chr4p16.3	myosin, light chain 5, regulatory
MYL6	NP_066299 /// NP_524147	NM_021019 /// NM_079423	Hs.632717	chr12q13.2	myosin, light chain 6, alkali, smooth muscle and non-muscle
MYL6B	NP_002466	NM_002475	Hs.632731	chr12q13.13	myosin, light chain 6B, alkali, smooth muscle and non-muscle
MYL7	NP_067046	NM_021223	Hs.75636	chr7p21-p11.2	myosin, light chain 7, regulatory
MYL9	NP_006088 /// NP_852667	NM_006097 /// NM_181526	Hs.504687	chr20q11.23	myosin, light chain 9, regulatory
MYLK	NP_444253 /// NP_444254 /// NP_444255 /// NP_444256 /// NP_444259 /// NP_444260	NM_053025 /// NM_053026 /// NM_053027 /// NM_053028 /// NM_053031 /// NM_053032	Hs.477375	chr3q21	myosin light chain kinase
MYLK3	NP_872299	NM_182493	Hs.130465	chr16q11.2	myosin light chain kinase 3
MYLPF	NP_037424	NM_013292	Hs.50889	chr16p11.2	myosin light chain, phosphorylatable, fast skeletal muscle
MYO10	NP_036466	NM_012334	Hs.481720	chr5p15.1-p14.3	myosin X
MYO15A	NP_057323	NM_016239	Hs.462390	chr17p11.2	myosin XVA
MYO5A	NP_000250 /// NP_001135967	NM_000259 /// NM_001142495	Hs.21213	chr15q21	myosin VA (heavy chain 12, myoxin)
MYO6	NP_004990	NM_004999	Hs.149387	chr6q13	myosin VI
MYO9B	NP_001123537 /// NP_004136	NM_001130065 /// NM_004145	Hs.123198	chr19p13.1	myosin IXB
MYOC	NP_000252	NM_000261	Hs.436037	chr1q23-q24	myocilin, trabecular meshwork inducible glucocorticoid response
NAALAD2	NP_005458	NM_005467	Hs.503560	chr11q14.3-q21	N-acetylated alpha-linked acidic dipeptidase 2
NAB1	NP_005957	NM_005966	Hs.723892	chr2q32.3-q33	NGFI-A binding protein 1 (EGR1 binding protein 1)
NAB2	NP_005958	NM_005967	Hs.159223	chr12q13.3-q14.1	NGFI-A binding protein 2 (EGR1 binding protein 2)
NAMPT	NP_005737	NM_005746	Hs.489615	chr7q22.3	nicotinamide phosphoribosyltransferase
NAPG	NP_003817	NM_003826	Hs.464622	chr18p11.22	N-ethylmaleimide-sensitive factor attachment protein, gamma
NAV2	NP_001104488 /// NP_001104489 /// NP_660093 /// NP_892009	NM_001111018 /// NM_001111019 /// NM_145117 /// NM_182964	Hs.502116	chr11p15.1	neuron navigator 2
NAV3	NP_055718	NM_014903	Hs.655301	chr12q14.3	Neuron navigator 3
NBR1	NP_005890 /// NP_114064 /// NP_114068	NM_005899 /// NM_031858 /// NM_031862	Hs.277721	chr17q21.31	neighbor of BRCA1 gene 1
NCAM1	NP_000606 /// NP_001070150 /// NP_851996	NM_000615 /// NM_001076682 /// NM_181351	Hs.503878	chr11q23.1	neural cell adhesion molecule 1
NCAM2	NP_004531	NM_004540	Hs.473450	chr21q21.1	neural cell adhesion molecule 2
NCAN	NP_004377	NM_004386	Hs.169047	chr19p12	neurocan
NCF1	NP_000256	NM_000265 /// NR_003186 /// NR_003187	Hs.648940	chr7q11.23	neutrophil cytosolic factor 1 /// neutrophil cytosolic factor 1B pseudogene /// neutrophil cytosolic factor 1C pseudogene
NCF1B	NP_000256	NM_000265 /// NR_003186 /// NR_003187	Hs.648940	chr7q11.23	neutrophil cytosolic factor 1 /// neutrophil cytosolic factor 1B pseudogene /// neutrophil cytosolic factor 1C pseudogene
NCF1C	---	NR_003187	---	chr7q11.23	neutrophil cytosolic factor 1C pseudogene
NCF4	NP_000622 /// NP_038202	NM_000631 /// NM_013416	Hs.474781	chr22q13.1	neutrophil cytosolic factor 4, 40kDa
NCK1	NP_006144	NM_006153	Hs.477693	chr3q21	NCK adaptor protein 1
NCK2	NP_001004720 /// NP_001004722 /// NP_003572	NM_001004720 /// NM_001004722 /// NM_003581	Hs.529244	chr2q12	NCK adaptor protein 2
NCOA3	NP_001167558 /// NP_001167559 /// NP_006525 /// NP_858045	NM_001174087 /// NM_001174088 /// NM_006534 /// NM_181659	Hs.592142	chr20q12	nuclear receptor coactivator 3
NCS1	NP_001122298 /// NP_055101	NM_001128826 /// NM_014286	Hs.642946	chr9q34	neuronal calcium sensor 1
NDP	NP_000257	NM_000266	Hs.522615	chrXp11.4	Norrie disease (pseudoglioma)
NEDD9	NP_001135865 /// NP_006394 /// NP_892011	NM_001142393 /// NM_006403 /// NM_182966	Hs.37982	chr6p25-p24	neural precursor cell expressed, developmentally down-regulated 9
NEFH	NP_066554	NM_021076	Hs.198760	chr22q12.2	neurofilament, heavy polypeptide
NEFL	NP_006149	NM_006158	Hs.521461	chr8p21	neurofilament, light polypeptide
NEFM	NP_001099011 /// NP_005373	NM_001105541 /// NM_005382	Hs.458657	chr8p21	neurofilament, medium polypeptide
NELF	NP_001124441 /// NP_001124442 /// NP_001124443 /// NP_001171535 /// NP_056352	NM_001130969 /// NM_001130970 /// NM_001130971 /// NM_001178064 /// NM_015537	Hs.455336	chr9q34.3	nasal embryonic LHRH factor
NELL1	NP_006148 /// NP_963845	NM_006157 /// NM_201551	Hs.657172	chr11p15.2-p15.1	NEL-like 1 (chicken)
NELL2	NP_001138579 /// NP_001138580 /// NP_001138581 /// NP_001138582 /// NP_006150	NM_001145107 /// NM_001145108 /// NM_001145109 /// NM_001145110 /// NM_006159	Hs.505326	chr12q13.11-q13.12	NEL-like 2 (chicken)
NENF	NP_037481	NM_013349 /// NR_026598	Hs.461787	chr1q32.3	neuron derived neurotrophic factor
NEO1	NP_001166094 /// NP_001166095 /// NP_002490	NM_001172623 /// NM_001172624 /// NM_002499	Hs.388613	chr15q22.3-q23	neogenin homolog 1 (chicken)
NES	NP_006608	NM_006617	Hs.527971	chr1q23.1	nestin
NEU1	NP_000425	NM_000434	Hs.520037	chr6p21.3	sialidase 1 (lysosomal sialidase)
NEU3	NP_006647	NM_006656	Hs.191074	chr11q13.5	sialidase 3 (membrane sialidase)
NEUROD1	NP_002491	NM_002500	Hs.709709	chr2q32	neurogenic differentiation 1
NEUROG2	NP_076924	NM_024019	Hs.567563	chr4q25	neurogenin 2
NF1	NP_000258 /// NP_001035957 /// NP_001121619	NM_000267 /// NM_001042492 /// NM_001128147	Hs.113577	chr17q11.2	neurofibromin 1
NFASC	NP_001005388 /// NP_001005389 /// NP_001153803 /// NP_001153804 /// NP_001153805 /// NP_055905	NM_001005388 /// NM_001005389 /// NM_001160331 /// NM_001160332 /// NM_001160333 /// NM_015090	Hs.13349	chr1q32.1	neurofascin homolog (chicken)
NFAT5	NP_001106649 /// NP_006590 /// NP_619727 /// NP_619728 /// NP_775321	NM_001113178 /// NM_006599 /// NM_138713 /// NM_138714 /// NM_173214	Hs.371987	chr16q22.1	nuclear factor of activated T-cells 5, tonicity-responsive
NFATC1	NP_006153 /// NP_765975 /// NP_765976 /// NP_765977 /// NP_765978	NM_006162 /// NM_172387 /// NM_172388 /// NM_172389 /// NM_172390	Hs.534074	chr18q23	nuclear factor of activated T-cells, cytoplasmic, calcineurin-dependent 1
NFATC3	NP_004546 /// NP_775186 /// NP_775187 /// NP_775188	NM_004555 /// NM_173163 /// NM_173164 /// NM_173165	Hs.632209	chr16q22.2	nuclear factor of activated T-cells, cytoplasmic, calcineurin-dependent 3
NFATC4	NP_001129494 /// NP_004545	NM_001136022 /// NM_004554	Hs.77810	chr14q11.2	nuclear factor of activated T-cells, cytoplasmic, calcineurin-dependent 4
NFIC	NP_005588 /// NP_995315	NM_005597 /// NM_205843	Hs.170131	chr19p13.3	nuclear factor I/C (CCAAT-binding transcription factor)
NFKB1	NP_001158884 /// NP_003989	NM_001165412 /// NM_003998	Hs.618430	chr4q24	nuclear factor of kappa light polypeptide gene enhancer in B-cells 1
NFKBIA	NP_065390	NM_020529	Hs.81328	chr14q13	nuclear factor of kappa light polypeptide gene enhancer in B-cells inhibitor, alpha
NFX1	NP_002495 /// NP_667344 /// NP_667345	NM_002504 /// NM_147133 /// NM_147134	Hs.413074	chr9p13.3	nuclear transcription factor, X-box binding 1
NGF	NP_002497	NM_002506	Hs.2561	chr1p13.1	nerve growth factor (beta polypeptide)
NGFR	NP_002498	NM_002507	Hs.415768	chr17q21-q22	nerve growth factor receptor
NINJ1	NP_004139	NM_004148	Hs.494457	chr9q22	ninjurin 1
NINJ2	NP_057617	NM_016533	Hs.656450	chr12p13	ninjurin 2
NIPBL	NP_056199 /// NP_597677	NM_015384 /// NM_133433	Hs.481927	chr5p13.2	Nipped-B homolog (Drosophila)
NISCH	NP_009115	NM_007184	Hs.435290	chr3p21.1	nischarin
NKX2-1	NP_001073136 /// NP_003308 /// XP_002344812	NM_001079668 /// NM_003317 /// XM_002344771	Hs.94367	chr14q13	NK2 homeobox 1
NKX2-2	NP_002500	NM_002509	Hs.516922	chr20pter-q11.23	NK2 homeobox 2
NLGN1	NP_055747	NM_014932	Hs.478289	chr3q26.31	neuroligin 1
NLGN3	NP_001160132 /// NP_061850 /// NP_851820	NM_001166660 /// NM_018977 /// NM_181303	Hs.438877	chrXq13.1	neuroligin 3
NLGN4Y	NP_001157710 /// NP_055708	NM_001164238 /// NM_014893 /// NR_028318 /// NR_028319	Hs.439199	chrYq11.221	neuroligin 4, Y-linked
NMB	NP_066563 /// NP_995580	NM_021077 /// NM_205858	Hs.386470	chr15q22-qter	neuromedin B
NMBR	NP_002502	NM_002511	Hs.654478	chr6q21-qter	neuromedin B receptor
NMU	NP_006672	NM_006681	Hs.418367	chr4q12	neuromedin U
NMUR1	NP_006047	NM_006056	Hs.471619	chr2q37.1	neuromedin U receptor 1
NOS1	NP_000611	NM_000620	Hs.654410	chr12q24.2-q24.31	nitric oxide synthase 1 (neuronal)
NOS1AP	NP_001119532 /// NP_001158229 /// NP_055512	NM_001126060 /// NM_001164757 /// NM_014697	Hs.655000	chr1q23.3	nitric oxide synthase 1 (neuronal) adaptor protein
NOS2	NP_000616	NM_000625	Hs.709191	chr17q11.2-q12	nitric oxide synthase 2, inducible
NOS3	NP_000594 /// NP_001153581 /// NP_001153582 /// NP_001153583	NM_000603 /// NM_001160109 /// NM_001160110 /// NM_001160111	Hs.647092	chr7q36	nitric oxide synthase 3 (endothelial cell)
NOVA1	NP_002506 /// NP_006480 /// NP_006482	NM_002515 /// NM_006489 /// NM_006491	Hs.31588	chr14q	neuro-oncological ventral antigen 1
NPBWR2	NP_005277	NM_005286	Hs.248118	chr20q13.3	neuropeptides B/W receptor 2
NPEPPS	NP_006301	NM_006310	Hs.443837	chr17q21	Aminopeptidase puromycin sensitive
NPFF	NP_003708	NM_003717	Hs.104555	chr12q13.13	neuropeptide FF-amide peptide precursor
NPFFR1	NP_071429	NM_022146	Hs.302026	chr10q21-q22	neuropeptide FF receptor 1
NPHP1	NP_000263 /// NP_001121650 /// NP_001121651 /// NP_997064	NM_000272 /// NM_001128178 /// NM_001128179 /// NM_207181	Hs.280388	chr2q13	nephronophthisis 1 (juvenile)
NPHS1	NP_004637	NM_004646	Hs.122186	chr19q13.1	nephrosis 1, congenital, Finnish type (nephrin)
NPPA	NP_006163	NM_006172	Hs.75640	chr1p36.21	natriuretic peptide precursor A
NPPB	NP_002512	NM_002521	Hs.219140	chr1p36.2	natriuretic peptide precursor B
NPPC	NP_077720	NM_024409	Hs.247916	chr2q24-qter	natriuretic peptide precursor C
NPR1	NP_000897	NM_000906	Hs.490330	chr1q21-q22	natriuretic peptide receptor A/guanylate cyclase A (atrionatriuretic peptide receptor A)
NPR3	NP_000899	NM_000908	Hs.237028	chr5p14-p13	natriuretic peptide receptor C/guanylate cyclase C (atrionatriuretic peptide receptor C)
NPTX1	NP_002513	NM_002522	Hs.514556	chr17q25.1-q25.2	neuronal pentraxin I
NPTX2	NP_002514	NM_002523	Hs.3281	chr7q21.3-q22.1	neuronal pentraxin II
NPVF	NP_071433	NM_022150	Hs.60473	chr7p21-p15	neuropeptide VF precursor
NPY	NP_000896	NM_000905	Hs.1832	chr7p15.1	neuropeptide Y
NPY1R	NP_000900	NM_000909	Hs.519057	chr4q31.3-q32	neuropeptide Y receptor Y1
NPY2R	NP_000901	NM_000910	Hs.37125	chr4q31	neuropeptide Y receptor Y2
NPY5R	NP_006165	NM_006174	Hs.598503	chr4q31-q32	neuropeptide Y receptor Y5
NQO1	NP_000894 /// NP_001020604 /// NP_001020605	NM_000903 /// NM_001025433 /// NM_001025434	Hs.406515	chr16q22.1	NAD(P)H dehydrogenase, quinone 1
NR2C2	NP_003289	NM_003298	Hs.555973	chr3p25	nuclear receptor subfamily 2, group C, member 2
NR3C1	NP_000167 /// NP_001018084 /// NP_001018085 /// NP_001018086 /// NP_001018087 /// NP_001018661 /// NP_001019265	NM_000176 /// NM_001018074 /// NM_001018075 /// NM_001018076 /// NM_001018077 /// NM_001020825 /// NM_001024094	Hs.122926	chr5q31.3	nuclear receptor subfamily 3, group C, member 1 (glucocorticoid receptor)
NR3C2	NP_000892 /// NP_001159576	NM_000901 /// NM_001166104	Hs.163924	chr4q31.1	nuclear receptor subfamily 3, group C, member 2
NR4A1	NP_002126 /// NP_775180	NM_002135 /// NM_173157	Hs.524430	chr12q13	nuclear receptor subfamily 4, group A, member 1
NR4A2	NP_006177	NM_006186	Hs.563344	chr2q22-q23	nuclear receptor subfamily 4, group A, member 2
NR5A1	NP_004950	NM_004959	Hs.495108	chr9q33	nuclear receptor subfamily 5, group A, member 1
NRAS	NP_002515	NM_002524	Hs.486502	chr1p13.2	neuroblastoma RAS viral (v-ras) oncogene homolog
NRCAM	NP_001032209 /// NP_001032210 /// NP_005001	NM_001037132 /// NM_001037133 /// NM_005010	Hs.21422	chr7q31.1-q31.2	neuronal cell adhesion molecule
NRF1	NP_001035199 /// NP_005002	NM_001040110 /// NM_005011	Hs.654363	chr7q32	nuclear respiratory factor 1
NRG1	NP_001153467 /// NP_001153468 /// NP_001153471 /// NP_001153473 /// NP_001153474 /// NP_001153476 /// NP_001153477 /// NP_001153479 /// NP_001153480 /// NP_004486 /// NP_039250 /// NP_039251 /// NP_039252 /// NP_039253 /// NP_039254 /// NP_039255 /// NP_039256 /// NP_039258	NM_001159995 /// NM_001159996 /// NM_001159999 /// NM_001160001 /// NM_001160002 /// NM_001160004 /// NM_001160005 /// NM_001160007 /// NM_001160008 /// NM_004495 /// NM_013956 /// NM_013957 /// NM_013958 /// NM_013959 /// NM_013960 /// NM_013961 /// NM_013962 /// NM_013964	Hs.453951	chr8p12	neuregulin 1
NRN1	NP_057672	NM_016588	Hs.103291	chr6p25.1	neuritin 1
NRP1	NP_001019799 /// NP_001019800 /// NP_003864	NM_001024628 /// NM_001024629 /// NM_003873	Hs.131704	chr10p12	neuropilin 1
NRP2	NP_003863 /// NP_061004 /// NP_957716 /// NP_957718 /// NP_957719 /// NP_958436	NM_003872 /// NM_018534 /// NM_201264 /// NM_201266 /// NM_201267 /// NM_201279	Hs.471200	chr2q33.3	neuropilin 2
NRTN	NP_004549	NM_004558	Hs.234775	chr19p13.3	neurturin
NRXN1	NP_001129131 /// NP_004792 /// NP_620072	NM_001135659 /// NM_004801 /// NM_138735	Hs.637685	chr2p16.3	neurexin 1
NRXN2	NP_055895 /// NP_620060 /// NP_620063	NM_015080 /// NM_138732 /// NM_138734	Hs.372938	chr11q13	neurexin 2
NRXN3	NP_001098720 /// NP_004787 /// NP_620426	NM_001105250 /// NM_004796 /// NM_138970	Hs.368307	chr14q31	neurexin 3
NSF	NP_006169	NM_006178	Hs.431279	chr17q21	N-ethylmaleimide-sensitive factor
NTF3	NP_001096124 /// NP_002518	NM_001102654 /// NM_002527	Hs.99171	chr12p13	neurotrophin 3
NTN1	NP_004813	NM_004822	Hs.660885	chr17p13-p12	netrin 1
NTN3	NP_006172	NM_006181	Hs.158336	chr16p13.3	netrin 3
NTNG1	NP_001106697 /// NP_001106699 /// NP_055732	NM_001113226 /// NM_001113228 /// NM_014917	Hs.657434	chr1p13.3	netrin G1
NTRK1	NP_001007793 /// NP_001012331 /// NP_002520	NM_001007792 /// NM_001012331 /// NM_002529	Hs.406293	chr1q21-q22	neurotrophic tyrosine kinase, receptor, type 1
NTRK2	NP_001007098 /// NP_001018074 /// NP_001018075 /// NP_001018076 /// NP_006171	NM_001007097 /// NM_001018064 /// NM_001018065 /// NM_001018066 /// NM_006180	Hs.494312	chr9q22.1	neurotrophic tyrosine kinase, receptor, type 2
NTRK3	NP_001007157 /// NP_001012338 /// NP_002521	NM_001007156 /// NM_001012338 /// NM_002530	Hs.410969	chr15q25	neurotrophic tyrosine kinase, receptor, type 3
NTS	NP_006174	NM_006183	Hs.80962	chr12q21	neurotensin
NTSR1	NP_002522	NM_002531	Hs.590869	chr20q13	neurotensin receptor 1 (high affinity)
NTSR2	NP_036476	NM_012344	Hs.131138	chr2p25.1	neurotensin receptor 2
NUAK2	NP_065693 /// NP_112214 /// NP_878904	NM_020642 /// NM_030952 /// NM_182901	Hs.131180	chr11p15.3 /// chr1q32.1	chromosome 11 open reading frame 17 /// NUAK family, SNF1-like kinase, 2
NUDT3	NP_006694	NM_006703	Hs.188882	chr6p21.2	nudix (nucleoside diphosphate linked moiety X)-type motif 3
NUDT6	NP_009014 /// NP_932158	NM_007083 /// NM_198041	Hs.558459	chr4q26	nudix (nucleoside diphosphate linked moiety X)-type motif 6
NUMA1	NP_006176	NM_006185	Hs.325978	chr11q13	nuclear mitotic apparatus protein 1
NUP155	NP_004289 /// NP_705618	NM_004298 /// NM_153485	Hs.547696	chr5p13.1	nucleoporin 155kDa
NXPH3	NP_009156	NM_007225	Hs.55069	chr17q21.33	neurexophilin 3
NXPH4	NP_009155	NM_007224	Hs.534396	chr12q13.3	neurexophilin 4
OAT	NP_000265 /// NP_001165285	NM_000274 /// NM_001171814	Hs.523332	chr10q26	ornithine aminotransferase
OCA2	NP_000266	NM_000275	Hs.654411	chr15q11.2-q12	oculocutaneous albinism II
ODC1	NP_002530	NM_002539	Hs.467701	chr2p25	ornithine decarboxylase 1
ODF1	NP_077721	NM_024410	Hs.159274	chr8q22.3	outer dense fiber of sperm tails 1
ODF2	NP_002531 /// NP_702915	NM_002540 /// NM_153437	Hs.129055	chr9q34.11	outer dense fiber of sperm tails 2
OIP5	NP_009211	NM_007280	Hs.661645	chr15q15.1	Opa interacting protein 5
OLIG2	NP_005797	NM_005806	Hs.176977	chr21q22.11	oligodendrocyte lineage transcription factor 2
OMD	NP_005005	NM_005014	Hs.94070	chr9q22.31	osteomodulin
OMG	NP_002535	NM_002544	Hs.113874	chr17q11.2	oligodendrocyte myelin glycoprotein
OMP	NP_006180	NM_006189	Hs.673853	chr11q13.5	olfactory marker protein
OPA1	NP_056375 /// NP_570844 /// NP_570845 /// NP_570846 /// NP_570847 /// NP_570848 /// NP_570849 /// NP_570850	NM_015560 /// NM_130831 /// NM_130832 /// NM_130833 /// NM_130834 /// NM_130835 /// NM_130836 /// NM_130837	Hs.594504	chr3q28-q29|3q28-q29	optic atrophy 1 (autosomal dominant)
OPCML	NP_001012393 /// NP_002536	NM_001012393 /// NM_002545	Hs.4817	chr11q25	opioid binding protein/cell adhesion molecule-like
OPHN1	NP_002538	NM_002547	Hs.128824	chrXq12	oligophrenin 1
OPN1SW	NP_001699	NM_001708	Hs.656404	chr7q32.1	opsin 1 (cone pigments), short-wave-sensitive
OPN4	NP_001025186.1 /// NP_150598.1	NM_001030015.2 /// NM_033282.3	Hs.283922	10q22	Opsin 4
OPRD1	NP_000902	NM_000911	Hs.372	chr1p36.1-p34.3	opioid receptor, delta 1
OPRK1	NP_000903	NM_000912	Hs.106795	chr8q11.2	opioid receptor, kappa 1
OPRL1	NP_000904 /// NP_872588	NM_000913 /// NM_182647	Hs.2859	chr20q13.33	opiate receptor-like 1
OPRM1	NP_000905 /// NP_001008503 /// NP_001008504 /// NP_001008505 /// NP_001138751 /// NP_001138752 /// NP_001138753 /// NP_001138754 /// NP_001138755 /// NP_001138756 /// NP_001138757 /// NP_001138758 /// NP_001138759	NM_000914 /// NM_001008503 /// NM_001008504 /// NM_001008505 /// NM_001145279 /// NM_001145280 /// NM_001145281 /// NM_001145282 /// NM_001145283 /// NM_001145284 /// NM_001145285 /// NM_001145286 /// NM_001145287	Hs.2353	chr6q24-q25	opioid receptor, mu 1
OR12D2	NP_039224	NM_013936	Hs.247862	chr6p22.2-p21.31	olfactory receptor, family 12, subfamily D, member 2
ORAI1	NP_116179.2	NM_032790.3	Hs.55148	12q24.31	ORAI Calcium Release-Activated Calcium Modulator 1
ORM1	NP_000598	NM_000607	Hs.522356	chr9q31-q32	orosomucoid 1
ORM2	NP_000598 /// NP_000599	NM_000607 /// NM_000608	Hs.522356	chr9q31-q32 /// chr9q32	orosomucoid 1 /// orosomucoid 2
OSF-2	NP_001129406.1 NP_001129407.1 NP_001129408.1 NP_001273594.1 NP_001273595.1 NP_001273596.1 NP_006466.2	NM_001135934.1 /// NM_001135935.1 /// NM_001135936.1 /// NM_001286665.1 /// NM_001286666.1 /// NM_001286667.1 /// NM_006475.2	Hs.136348	13q13.3	Periostin, Osteoblast Specific Factor
OSM	NP_065391	NM_020530	Hs.248156	chr22q12.2	oncostatin M
OT7T022	NP_071429.1	NM_022146.4	Hs.302026	10q21-q22	Neuropeptide FF Receptor 1
OTOF	NP_004793 /// NP_919224 /// NP_919303 /// NP_919304	NM_004802 /// NM_194248 /// NM_194322 /// NM_194323	Hs.91608	chr2p23.1	otoferlin
OTX2	NP_001257452.1 /// NP_001257453.1 /// NP_001257454.1 /// NP_068374.1 /// NP_758840.1	NM_001270523.1 /// NM_001270524.1 /// NM_001270525.1 /// NM_021728.3 /// NM_172337.2	Hs.288655	14q22.3	Orthodenticle Homeobox 2
OXT	NP_000906	NM_000915	Hs.113216	chr20p13	oxytocin, prepropeptide
OXTR	NP_000907	NM_000916	Hs.2820	chr3p25	oxytocin receptor
P2RX1	NP_002549	NM_002558	Hs.41735	chr17p13.3	purinergic receptor P2X, ligand-gated ion channel, 1
P2RX2	NP_036358 /// NP_057402 /// NP_733782 /// NP_733783 /// NP_777361 /// NP_777362	NM_012226 /// NM_016318 /// NM_170682 /// NM_170683 /// NM_174872 /// NM_174873	Hs.258580	chr12q24.33	purinergic receptor P2X, ligand-gated ion channel, 2
P2RX3	NP_002550	NM_002559	Hs.146738	chr11q12	purinergic receptor P2X, ligand-gated ion channel, 3
P2RX4	NP_002551	NM_002560	Hs.321709	chr12q24.32	purinergic receptor P2X, ligand-gated ion channel, 4
P2RX5	NP_002552 /// NP_778255 /// NP_778256	NM_002561 /// NM_175080 /// NM_175081	Hs.408615	chr17p13.3	purinergic receptor P2X, ligand-gated ion channel, 5
P2RX6	NP_001153026 /// NP_005437	NM_001159554 /// NM_005446	Hs.113275	chr22q11.21	purinergic receptor P2X, ligand-gated ion channel, 6
P2RX7	NP_002553	NM_002562	Hs.507102	chr12q24	purinergic receptor P2X, ligand-gated ion channel, 7
P2RY1	NP_002554	NM_002563	Hs.654526	chr3q25.2	purinergic receptor P2Y, G-protein coupled, 1
P2RY13	NP_795713	NM_176894	Hs.546396	chr3q24	purinergic receptor P2Y, G-protein coupled, 13
P2RY14	NP_001074924 /// NP_055694	NM_001081455 /// NM_014879	Hs.2465	chr3q24-q25.1	purinergic receptor P2Y, G-protein coupled, 14
PACS1	NP_060496	NM_018026	Hs.644326	chr11q13.1-q13.2	phosphofurin acidic cluster sorting protein 1
PAFAH1B1	NP_000421	NM_000430	Hs.77318	chr17p13.3	platelet-activating factor acetylhydrolase 1b, regulatory subunit 1 (45kDa)
PAH	NP_000268	NM_000277	Hs.603740	chr12q22-q24.2	phenylalanine hydroxylase
PAM	NP_000910 /// NP_001170777 /// NP_620121 /// NP_620176 /// NP_620177	NM_000919 /// NM_001177306 /// NM_138766 /// NM_138821 /// NM_138822 /// NR_033440	Hs.369430	chr5q14-q21	peptidylglycine alpha-amidating monooxygenase
PAMCI	NP_005438.2	NM_005447.3	Hs.527881	12q21.31	Ras Association (RalGDS/AF-6) Domain Family (N-Terminal) Member 9
PANX1	NP_056183	NM_015368	Hs.591976	chr11q21	pannexin 1
PANX2	NP_001153772.1 /// NP_443071.2	NM_001160300.1 /// NM_052839.3	Hs.440092	22q13.33	Pannexin 2
PANX3	NP_443191.1	NM_052959.2	Hs.99235	11q24.2	Pannexin 3
PARG	NP_003622	NM_003631	Hs.10136	chr10q11.23	poly (ADP-ribose) glycohydrolase
PARK2	NP_004553 /// NP_054642 /// NP_054643	NM_004562 /// NM_013987 /// NM_013988	Hs.132954	chr6q25.2-q27	Parkinson disease (autosomal recessive, juvenile) 2, parkin
PARK7	NP_001116849 /// NP_009193	NM_001123377 /// NM_007262	Hs.419640	chr1p36.23	Parkinson disease (autosomal recessive, early onset) 7
PARP1	NP_001609	NM_001618	Hs.177766	chr1q41-q42	poly (ADP-ribose) polymerase 1
PARVA	NP_060692	NM_018222	Hs.607144	chr11p15.3	parvin, alpha
PARVG	NP_001131077.1 /// NP_071424.1	NM_001137606.1 /// NM_001254741.1 /// NM_001254742.1 /// NM_001254743.1 /// NM_001137605.2 /// NM_022141.6	Hs.658995	22q13.31	Parvin, gamma
PAX2	NP_000269 /// NP_003978 /// NP_003979 /// NP_003980 /// NP_003981	NM_000278 /// NM_003987 /// NM_003988 /// NM_003989 /// NM_003990	Hs.155644	chr10q24	paired box 2
PAX6	NP_000271 /// NP_001121084 /// NP_001595	NM_000280 /// NM_001127612 /// NM_001604	Hs.270303	chr11p13	paired box 6
PC	NP_000911 /// NP_001035806 /// NP_071504	NM_000920 /// NM_001040716 /// NM_022172	Hs.89890	chr11q13.4-q13.5	pyruvate carboxylase
PCDH1	NP_002578 /// NP_115796	NM_002587 /// NM_032420	Hs.79769	chr5q32-q33	protocadherin 1
PCDH11X	NP_001161832 /// NP_001161833 /// NP_001161834 /// NP_001161835 /// NP_055337 /// NP_116749 /// NP_116750 /// NP_116751 /// NP_116753 /// NP_116754 /// NP_116755	NM_001168360 /// NM_001168361 /// NM_001168362 /// NM_001168363 /// NM_014522 /// NM_032967 /// NM_032968 /// NM_032969 /// NM_032971 /// NM_032972 /// NM_032973	Hs.661308	chrXq21.3 /// chrYp11.2	protocadherin 11 X-linked /// protocadherin 11 Y-linked
PCDH12	NP_057664	NM_016580	Hs.439474	chr5q31	protocadherin 12
PCDH15	NP_001136235.1 /// NP_001136236.1 /// NP_001136237.1 /// NP_001136238.1 /// NP_001136239.1 /// NP_001136240.1 /// NP_001136241.1 /// NP_001136242.1 /// NP_001136243.1 /// NP_001136244.1 /// NP_001136245.1 /// NP_149045.3	NM_001142763.1 NM_001142764.1 NM_001142765.1 NM_001142766.1 NM_001142767.1 NM_001142768.1 NM_001142769.1 NM_001142770.1 NM_001142771.1 NM_001142772.1 NM_001142773.1 NM_033056.3	Hs.280209	10q21.1	Protocadherin-Related 15
PCDH16	NP_003728.1	NM_003737.3 NM_024542.1	Hs.199850	11p15.4	Dachsous Cadherin-Related 1
PCDH17	NP_001035519	NM_001040429	Hs.106511	chr13q21.1	protocadherin 17
PCDH18	NP_061908.1	NM_019035.3	Hs.591691	4q31	Protocadherin 18
PCDH20	NP_073754.2	NM_022843.3	Hs.391781	13q21	Protocadherin 20
PCDH7	NP_001166994 /// NP_002580 /// NP_115832 /// NP_115833	NM_001173523 /// NM_002589 /// NM_032456 /// NM_032457	Hs.724529	chr4p15	protocadherin 7
PCDH8	NP_002581 /// NP_116567	NM_002590 /// NM_032949	Hs.19492	chr13q14.3-q21.1	protocadherin 8
PCDH9	NP_065136 /// NP_982354	NM_020403 /// NM_203487	Hs.654709	chr13q14.3-q21.1	protocadherin 9
PCDHA1	NP_054724 /// NP_061721 /// NP_061722 /// NP_061723 /// NP_061724 /// NP_061725 /// NP_061726 /// NP_061727 /// NP_061728 /// NP_061729 /// NP_061730 /// NP_061731 /// NP_061732 /// NP_061733 /// NP_061734 /// NP_113598 /// NP_113599 /// NP_113683 /// NP_113685 /// NP_113688 /// NP_113689 /// NP_114036 /// NP_114037 /// NP_114040 /// NP_114062 /// NP_114063 /// NP_114065 /// NP_114066 /// NP_1140…	NM_014005 /// NM_018898 /// NM_018899 /// NM_018900 /// NM_018901 /// NM_018902 /// NM_018903 /// NM_018904 /// NM_018905 /// NM_018906 /// NM_018907 /// NM_018908 /// NM_018909 /// NM_018910 /// NM_018911 /// NM_031410 /// NM_031411 /// NM_031495 /// NM_031497 /// NM_031500 /// NM_031501 /// NM_031848 /// NM_031849 /// NM_031852 /// NM_031856 /// NM_031857 /// NM_031859 /// NM_031860 /// NM_0318…	---	chr5q31	protocadherin alpha 1 /// protocadherin alpha 10 /// protocadherin alpha 11 /// protocadherin alpha 12 /// protocadherin alpha 13 /// protocadherin alpha 2 /// protocadherin alpha 3 /// protocadherin alpha 4 /// protocadherin alpha 5 /// protocadherin alpha 6 /// protocadherin alpha 7 /// protocadherin alpha 8 /// protocadherin alpha 9 /// protocadherin alpha subfamily C, 1 /// protocadherin alph…
PCDHA10	NP_061724 /// NP_114065 /// NP_114066	NM_018901 /// NM_031859 /// NM_031860	---	chr5q31	protocadherin alpha 10
PCDHA11	NP_054724 /// NP_061721 /// NP_061722 /// NP_061723 /// NP_061724 /// NP_061725 /// NP_061726 /// NP_061727 /// NP_061728 /// NP_061729 /// NP_061730 /// NP_061731 /// NP_061732 /// NP_061733 /// NP_061734 /// NP_113598 /// NP_113599 /// NP_113683 /// NP_113685 /// NP_113688 /// NP_113689 /// NP_114036 /// NP_114037 /// NP_114040 /// NP_114062 /// NP_114063 /// NP_114065 /// NP_114066 /// NP_1140…	NM_014005 /// NM_018898 /// NM_018899 /// NM_018900 /// NM_018901 /// NM_018902 /// NM_018903 /// NM_018904 /// NM_018905 /// NM_018906 /// NM_018907 /// NM_018908 /// NM_018909 /// NM_018910 /// NM_018911 /// NM_031410 /// NM_031411 /// NM_031495 /// NM_031497 /// NM_031500 /// NM_031501 /// NM_031848 /// NM_031849 /// NM_031852 /// NM_031856 /// NM_031857 /// NM_031859 /// NM_031860 /// NM_0318…	---	chr5q31	protocadherin alpha 1 /// protocadherin alpha 10 /// protocadherin alpha 11 /// protocadherin alpha 12 /// protocadherin alpha 13 /// protocadherin alpha 2 /// protocadherin alpha 3 /// protocadherin alpha 4 /// protocadherin alpha 5 /// protocadherin alpha 6 /// protocadherin alpha 7 /// protocadherin alpha 8 /// protocadherin alpha 9 /// protocadherin alpha subfamily C, 1 /// protocadherin alph…
PCDHA12	NP_054724 /// NP_061721 /// NP_061722 /// NP_061723 /// NP_061724 /// NP_061725 /// NP_061726 /// NP_061727 /// NP_061728 /// NP_061729 /// NP_061730 /// NP_061731 /// NP_061732 /// NP_061733 /// NP_061734 /// NP_113598 /// NP_113599 /// NP_113683 /// NP_113685 /// NP_113688 /// NP_113689 /// NP_114036 /// NP_114037 /// NP_114040 /// NP_114062 /// NP_114063 /// NP_114065 /// NP_114066 /// NP_1140…	NM_014005 /// NM_018898 /// NM_018899 /// NM_018900 /// NM_018901 /// NM_018902 /// NM_018903 /// NM_018904 /// NM_018905 /// NM_018906 /// NM_018907 /// NM_018908 /// NM_018909 /// NM_018910 /// NM_018911 /// NM_031410 /// NM_031411 /// NM_031495 /// NM_031497 /// NM_031500 /// NM_031501 /// NM_031848 /// NM_031849 /// NM_031852 /// NM_031856 /// NM_031857 /// NM_031859 /// NM_031860 /// NM_0318…	---	chr5q31	protocadherin alpha 1 /// protocadherin alpha 10 /// protocadherin alpha 11 /// protocadherin alpha 12 /// protocadherin alpha 13 /// protocadherin alpha 2 /// protocadherin alpha 3 /// protocadherin alpha 4 /// protocadherin alpha 5 /// protocadherin alpha 6 /// protocadherin alpha 7 /// protocadherin alpha 8 /// protocadherin alpha 9 /// protocadherin alpha subfamily C, 1 /// protocadherin alph…
PCDHA13	NP_054724 /// NP_061721 /// NP_061722 /// NP_061723 /// NP_061724 /// NP_061725 /// NP_061726 /// NP_061727 /// NP_061728 /// NP_061729 /// NP_061730 /// NP_061731 /// NP_061732 /// NP_061733 /// NP_061734 /// NP_113598 /// NP_113599 /// NP_113683 /// NP_113685 /// NP_113688 /// NP_113689 /// NP_114036 /// NP_114037 /// NP_114040 /// NP_114062 /// NP_114063 /// NP_114065 /// NP_114066 /// NP_1140…	NM_014005 /// NM_018898 /// NM_018899 /// NM_018900 /// NM_018901 /// NM_018902 /// NM_018903 /// NM_018904 /// NM_018905 /// NM_018906 /// NM_018907 /// NM_018908 /// NM_018909 /// NM_018910 /// NM_018911 /// NM_031410 /// NM_031411 /// NM_031495 /// NM_031497 /// NM_031500 /// NM_031501 /// NM_031848 /// NM_031849 /// NM_031852 /// NM_031856 /// NM_031857 /// NM_031859 /// NM_031860 /// NM_0318…	---	chr5q31	protocadherin alpha 1 /// protocadherin alpha 10 /// protocadherin alpha 11 /// protocadherin alpha 12 /// protocadherin alpha 13 /// protocadherin alpha 2 /// protocadherin alpha 3 /// protocadherin alpha 4 /// protocadherin alpha 5 /// protocadherin alpha 6 /// protocadherin alpha 7 /// protocadherin alpha 8 /// protocadherin alpha 9 /// protocadherin alpha subfamily C, 1 /// protocadherin alph…
PCDHA2	NP_061728 /// NP_113683	NM_018905 /// NM_031495	---	chr5q31	protocadherin alpha 2
PCDHA3	NP_061729 /// NP_113685	NM_018906 /// NM_031497	---	chr5q31	protocadherin alpha 3
PCDHA4	NP_054724 /// NP_061721 /// NP_061722 /// NP_061723 /// NP_061724 /// NP_061725 /// NP_061726 /// NP_061727 /// NP_061728 /// NP_061729 /// NP_061730 /// NP_061731 /// NP_061732 /// NP_061733 /// NP_061734 /// NP_113598 /// NP_113599 /// NP_113683 /// NP_113685 /// NP_113688 /// NP_113689 /// NP_114036 /// NP_114037 /// NP_114040 /// NP_114062 /// NP_114063 /// NP_114065 /// NP_114066 /// NP_1140…	NM_014005 /// NM_018898 /// NM_018899 /// NM_018900 /// NM_018901 /// NM_018902 /// NM_018903 /// NM_018904 /// NM_018905 /// NM_018906 /// NM_018907 /// NM_018908 /// NM_018909 /// NM_018910 /// NM_018911 /// NM_031410 /// NM_031411 /// NM_031495 /// NM_031497 /// NM_031500 /// NM_031501 /// NM_031848 /// NM_031849 /// NM_031852 /// NM_031856 /// NM_031857 /// NM_031859 /// NM_031860 /// NM_0318…	---	chr5q31	protocadherin alpha 1 /// protocadherin alpha 10 /// protocadherin alpha 11 /// protocadherin alpha 12 /// protocadherin alpha 13 /// protocadherin alpha 2 /// protocadherin alpha 3 /// protocadherin alpha 4 /// protocadherin alpha 5 /// protocadherin alpha 6 /// protocadherin alpha 7 /// protocadherin alpha 8 /// protocadherin alpha 9 /// protocadherin alpha subfamily C, 1 /// protocadherin alph…
PCDHA5	NP_054724 /// NP_061721 /// NP_061722 /// NP_061723 /// NP_061724 /// NP_061725 /// NP_061726 /// NP_061727 /// NP_061728 /// NP_061729 /// NP_061730 /// NP_061731 /// NP_061732 /// NP_061733 /// NP_061734 /// NP_113598 /// NP_113599 /// NP_113683 /// NP_113685 /// NP_113688 /// NP_113689 /// NP_114036 /// NP_114037 /// NP_114040 /// NP_114062 /// NP_114063 /// NP_114065 /// NP_114066 /// NP_1140…	NM_014005 /// NM_018898 /// NM_018899 /// NM_018900 /// NM_018901 /// NM_018902 /// NM_018903 /// NM_018904 /// NM_018905 /// NM_018906 /// NM_018907 /// NM_018908 /// NM_018909 /// NM_018910 /// NM_018911 /// NM_031410 /// NM_031411 /// NM_031495 /// NM_031497 /// NM_031500 /// NM_031501 /// NM_031848 /// NM_031849 /// NM_031852 /// NM_031856 /// NM_031857 /// NM_031859 /// NM_031860 /// NM_0318…	---	chr5q31	protocadherin alpha 1 /// protocadherin alpha 10 /// protocadherin alpha 11 /// protocadherin alpha 12 /// protocadherin alpha 13 /// protocadherin alpha 2 /// protocadherin alpha 3 /// protocadherin alpha 4 /// protocadherin alpha 5 /// protocadherin alpha 6 /// protocadherin alpha 7 /// protocadherin alpha 8 /// protocadherin alpha 9 /// protocadherin alpha subfamily C, 1 /// protocadherin alph…
PCDHA6	NP_061732 /// NP_114036 /// NP_114037	NM_018909 /// NM_031848 /// NM_031849	---	chr5q31	protocadherin alpha 6
PCDHA7	NP_054724 /// NP_061721 /// NP_061722 /// NP_061723 /// NP_061724 /// NP_061725 /// NP_061726 /// NP_061727 /// NP_061728 /// NP_061729 /// NP_061730 /// NP_061731 /// NP_061732 /// NP_061733 /// NP_061734 /// NP_113598 /// NP_113599 /// NP_113683 /// NP_113685 /// NP_113688 /// NP_113689 /// NP_114036 /// NP_114037 /// NP_114040 /// NP_114062 /// NP_114063 /// NP_114065 /// NP_114066 /// NP_1140…	NM_014005 /// NM_018898 /// NM_018899 /// NM_018900 /// NM_018901 /// NM_018902 /// NM_018903 /// NM_018904 /// NM_018905 /// NM_018906 /// NM_018907 /// NM_018908 /// NM_018909 /// NM_018910 /// NM_018911 /// NM_031410 /// NM_031411 /// NM_031495 /// NM_031497 /// NM_031500 /// NM_031501 /// NM_031848 /// NM_031849 /// NM_031852 /// NM_031856 /// NM_031857 /// NM_031859 /// NM_031860 /// NM_0318…	---	chr5q31	protocadherin alpha 1 /// protocadherin alpha 10 /// protocadherin alpha 11 /// protocadherin alpha 12 /// protocadherin alpha 13 /// protocadherin alpha 2 /// protocadherin alpha 3 /// protocadherin alpha 4 /// protocadherin alpha 5 /// protocadherin alpha 6 /// protocadherin alpha 7 /// protocadherin alpha 8 /// protocadherin alpha 9 /// protocadherin alpha subfamily C, 1 /// protocadherin alph…
PCDHA8	NP_054724 /// NP_061721 /// NP_061722 /// NP_061723 /// NP_061724 /// NP_061725 /// NP_061726 /// NP_061727 /// NP_061728 /// NP_061729 /// NP_061730 /// NP_061731 /// NP_061732 /// NP_061733 /// NP_061734 /// NP_113598 /// NP_113599 /// NP_113683 /// NP_113685 /// NP_113688 /// NP_113689 /// NP_114036 /// NP_114037 /// NP_114040 /// NP_114062 /// NP_114063 /// NP_114065 /// NP_114066 /// NP_1140…	NM_014005 /// NM_018898 /// NM_018899 /// NM_018900 /// NM_018901 /// NM_018902 /// NM_018903 /// NM_018904 /// NM_018905 /// NM_018906 /// NM_018907 /// NM_018908 /// NM_018909 /// NM_018910 /// NM_018911 /// NM_031410 /// NM_031411 /// NM_031495 /// NM_031497 /// NM_031500 /// NM_031501 /// NM_031848 /// NM_031849 /// NM_031852 /// NM_031856 /// NM_031857 /// NM_031859 /// NM_031860 /// NM_0318…	---	chr5q31	protocadherin alpha 1 /// protocadherin alpha 10 /// protocadherin alpha 11 /// protocadherin alpha 12 /// protocadherin alpha 13 /// protocadherin alpha 2 /// protocadherin alpha 3 /// protocadherin alpha 4 /// protocadherin alpha 5 /// protocadherin alpha 6 /// protocadherin alpha 7 /// protocadherin alpha 8 /// protocadherin alpha 9 /// protocadherin alpha subfamily C, 1 /// protocadherin alph…
PCDHA9	NP_054724 /// NP_061721 /// NP_061722 /// NP_061723 /// NP_061724 /// NP_061725 /// NP_061726 /// NP_061727 /// NP_061728 /// NP_061729 /// NP_061730 /// NP_061731 /// NP_061732 /// NP_061733 /// NP_061734 /// NP_113598 /// NP_113599 /// NP_113683 /// NP_113685 /// NP_113688 /// NP_113689 /// NP_114036 /// NP_114037 /// NP_114040 /// NP_114062 /// NP_114063 /// NP_114065 /// NP_114066 /// NP_1140…	NM_014005 /// NM_018898 /// NM_018899 /// NM_018900 /// NM_018901 /// NM_018902 /// NM_018903 /// NM_018904 /// NM_018905 /// NM_018906 /// NM_018907 /// NM_018908 /// NM_018909 /// NM_018910 /// NM_018911 /// NM_031410 /// NM_031411 /// NM_031495 /// NM_031497 /// NM_031500 /// NM_031501 /// NM_031848 /// NM_031849 /// NM_031852 /// NM_031856 /// NM_031857 /// NM_031859 /// NM_031860 /// NM_0318…	---	chr5q31	protocadherin alpha 1 /// protocadherin alpha 10 /// protocadherin alpha 11 /// protocadherin alpha 12 /// protocadherin alpha 13 /// protocadherin alpha 2 /// protocadherin alpha 3 /// protocadherin alpha 4 /// protocadherin alpha 5 /// protocadherin alpha 6 /// protocadherin alpha 7 /// protocadherin alpha 8 /// protocadherin alpha 9 /// protocadherin alpha subfamily C, 1 /// protocadherin alph…
PCDHAC1	NP_054724 /// NP_061721 /// NP_061722 /// NP_061723 /// NP_061724 /// NP_061725 /// NP_061726 /// NP_061727 /// NP_061728 /// NP_061729 /// NP_061730 /// NP_061731 /// NP_061732 /// NP_061733 /// NP_061734 /// NP_113598 /// NP_113599 /// NP_113683 /// NP_113685 /// NP_113688 /// NP_113689 /// NP_114036 /// NP_114037 /// NP_114040 /// NP_114062 /// NP_114063 /// NP_114065 /// NP_114066 /// NP_1140…	NM_014005 /// NM_018898 /// NM_018899 /// NM_018900 /// NM_018901 /// NM_018902 /// NM_018903 /// NM_018904 /// NM_018905 /// NM_018906 /// NM_018907 /// NM_018908 /// NM_018909 /// NM_018910 /// NM_018911 /// NM_031410 /// NM_031411 /// NM_031495 /// NM_031497 /// NM_031500 /// NM_031501 /// NM_031848 /// NM_031849 /// NM_031852 /// NM_031856 /// NM_031857 /// NM_031859 /// NM_031860 /// NM_0318…	---	chr5q31	protocadherin alpha 1 /// protocadherin alpha 10 /// protocadherin alpha 11 /// protocadherin alpha 12 /// protocadherin alpha 13 /// protocadherin alpha 2 /// protocadherin alpha 3 /// protocadherin alpha 4 /// protocadherin alpha 5 /// protocadherin alpha 6 /// protocadherin alpha 7 /// protocadherin alpha 8 /// protocadherin alpha 9 /// protocadherin alpha subfamily C, 1 /// protocadherin alph…
PCDHAC2	NP_054724 /// NP_061721 /// NP_061722 /// NP_061723 /// NP_061724 /// NP_061725 /// NP_061726 /// NP_061727 /// NP_061728 /// NP_061729 /// NP_061730 /// NP_061731 /// NP_061732 /// NP_061733 /// NP_061734 /// NP_113598 /// NP_113599 /// NP_113683 /// NP_113685 /// NP_113688 /// NP_113689 /// NP_114036 /// NP_114037 /// NP_114040 /// NP_114062 /// NP_114063 /// NP_114065 /// NP_114066 /// NP_1140…	NM_014005 /// NM_018898 /// NM_018899 /// NM_018900 /// NM_018901 /// NM_018902 /// NM_018903 /// NM_018904 /// NM_018905 /// NM_018906 /// NM_018907 /// NM_018908 /// NM_018909 /// NM_018910 /// NM_018911 /// NM_031410 /// NM_031411 /// NM_031495 /// NM_031497 /// NM_031500 /// NM_031501 /// NM_031848 /// NM_031849 /// NM_031852 /// NM_031856 /// NM_031857 /// NM_031859 /// NM_031860 /// NM_0318…	---	chr5q31	protocadherin alpha 1 /// protocadherin alpha 10 /// protocadherin alpha 11 /// protocadherin alpha 12 /// protocadherin alpha 13 /// protocadherin alpha 2 /// protocadherin alpha 3 /// protocadherin alpha 4 /// protocadherin alpha 5 /// protocadherin alpha 6 /// protocadherin alpha 7 /// protocadherin alpha 8 /// protocadherin alpha 9 /// protocadherin alpha subfamily C, 1 /// protocadherin alph…
PCDHB1	NP_037472	NM_013340	Hs.278950	chr5q31	protocadherin beta 1
PCDHB10	NP_061753.1	NM_018930.3	Hs.657953	5q31	Protocadherin Beta 10
PCDHB11	NP_061754	NM_018931	Hs.283084	chr5q31	protocadherin beta 11
PCDHB12	NP_061755	NM_018932	Hs.429820	chr5q31	protocadherin beta 12
PCDHB13	NP_061756	NM_018933	Hs.283803	chr5q31	protocadherin beta 13
PCDHB3	NP_061760	NM_018937	Hs.674730	chr5q31	protocadherin beta 3
PCDHB6	NP_061762	NM_018939	Hs.283085	chr5q31	protocadherin beta 6
PCDHB8	NP_061993	NM_019120	Hs.287793	chr5q31	protocadherin beta 8
PCLO	NP_055325 /// NP_149015	NM_014510 /// NM_033026	Hs.12376	chr7q11.23-q21.3	piccolo (presynaptic cytomatrix protein)
PCM1	NP_006188	NM_006197	Hs.491148	chr8p22-p21.3	pericentriolar material 1
PCOLCE	NP_002584	NM_002593	Hs.202097	chr7q22	procollagen C-endopeptidase enhancer
PCSK1	NP_000430 /// NP_001171346 /// NP_001171347	NM_000439 /// NM_001177875 /// NM_001177876	Hs.78977	chr5q15-q21	proprotein convertase subtilisin/kexin type 1
PCSK1N	NP_037403	NM_013271	Hs.522640	chrXp11.23	proprotein convertase subtilisin/kexin type 1 inhibitor
PCSK2	NP_002585	NM_002594	Hs.315186	chr20p11.2	proprotein convertase subtilisin/kexin type 2
PCSK5	NP_006191	NM_006200	Hs.368542	chr9q21.3	proprotein convertase subtilisin/kexin type 5
PCSK6	NP_002561 /// NP_612192 /// NP_612193 /// NP_612194 /// NP_612195 /// NP_612196 /// NP_612197 /// NP_612198	NM_002570 /// NM_138319 /// NM_138320 /// NM_138321 /// NM_138322 /// NM_138323 /// NM_138324 /// NM_138325	Hs.498494	chr15q26.3	proprotein convertase subtilisin/kexin type 6
PCSK7	NP_004707	NM_004716	Hs.648612	chr11q23-q24	proprotein convertase subtilisin/kexin type 7
PDE3B	NP_000913	NM_000922	Hs.445711	chr11p15.1	phosphodiesterase 3B, cGMP-inhibited
PDE4A	NP_001104777 /// NP_001104778 /// NP_001104779 /// NP_006193	NM_001111307 /// NM_001111308 /// NM_001111309 /// NM_006202	Hs.89901	chr19p13.2	phosphodiesterase 4A, cAMP-specific (phosphodiesterase E2 dunce homolog, Drosophila)
PDE4B	NP_001032416 /// NP_001032417 /// NP_001032418 /// NP_002591	NM_001037339 /// NM_001037340 /// NM_001037341 /// NM_002600	Hs.198072	chr1p31	phosphodiesterase 4B, cAMP-specific (phosphodiesterase E4 dunce homolog, Drosophila)
PDE4C	NP_000914 /// NP_001092288 /// NP_001092289	NM_000923 /// NM_001098818 /// NM_001098819	Hs.132584	chr19p13.11	phosphodiesterase 4C, cAMP-specific (phosphodiesterase E1 dunce homolog, Drosophila)
PDE7B	NP_061818	NM_018945	Hs.594417	chr6q23-q24	phosphodiesterase 7B
PDGFA	NP_002598 /// NP_148983	NM_002607 /// NM_033023	Hs.535898	chr7p22	platelet-derived growth factor alpha polypeptide
PDGFB	NP_002599 /// NP_148937	NM_002608 /// NM_033016	Hs.1976	chr22q12.3-q13.1|22q13.1	platelet-derived growth factor beta polypeptide (simian sarcoma viral (v-sis) oncogene homolog)
PDGFC	NP_057289	NM_016205	Hs.570855	chr4q32	platelet derived growth factor C
PDGFD	NP_079484 /// NP_149126	NM_025208 /// NM_033135	Hs.352298	chr11q22.3	platelet derived growth factor D
PDGFRB	NP_002600	NM_002609	Hs.509067	chr5q31-q32	platelet-derived growth factor receptor, beta polypeptide
PDLIM5	NP_001011513 /// NP_001011515 /// NP_001011516 /// NP_006448	NM_001011513 /// NM_001011515 /// NM_001011516 /// NM_006457 /// NR_024179	Hs.480311	chr4q22	PDZ and LIM domain 5
PDX1	NP_000200	NM_000209	Hs.32938	chr13q12.1	pancreatic and duodenal homeobox 1
PDYN	NP_077722	NM_024411	Hs.22584	chr20pter-p12	prodynorphin
PEA15	NP_003759	NM_003768	Hs.517216	chr1q21.1	phosphoprotein enriched in astrocytes 15
PEBP1	NP_002558	NM_002567	Hs.433863	chr12q24.23	phosphatidylethanolamine binding protein 1
PECAM1	NP_000433	NM_000442	Hs.514412	chr17q23	platelet/endothelial cell adhesion molecule
PENK	NP_001129162 /// NP_006202	NM_001135690 /// NM_006211	Hs.339831	chr8q23-q24	proenkephalin
PER1	NP_002607	NM_002616	Hs.445534	chr17p13.1-p12	period homolog 1 (Drosophila)
PER2	NP_073728	NM_022817	Hs.58756	chr2q37.3	period homolog 2 (Drosophila)
PFN1	NP_005013	NM_005022	Hs.494691	chr17p13.3	profilin 1
PFN2	NP_002619 /// NP_444252	NM_002628 /// NM_053024	Hs.91747	chr3q25.1-q25.2	profilin 2
PGF	NP_002623	NM_002632	Hs.252820	chr14q24-q31	Placental growth factor
PGM5	NP_068800	NM_021965	Hs.307835	chr9q13	phosphoglucomutase 5
PGR	NP_000917	NM_000926	Hs.32405	chr11q22-q23	progesterone receptor
PHEX	NP_000435	NM_000444	Hs.495834	chrXp22.2-p22.1	phosphate regulating endopeptidase homolog, X-linked
PHGDH	NP_006614	NM_006623	Hs.487296	chr1p12	phosphoglycerate dehydrogenase
PHKA2	NP_000283	NM_000292	Hs.54941	chrXp22.2-p22.1	phosphorylase kinase, alpha 2 (liver)
PHOX2A	NP_005160	NM_005169	Hs.724866	chr11q13.2	paired-like homeobox 2a
PHOX2B	NP_003915	NM_003924	Hs.87202	chr4p12	paired-like homeobox 2b
PI4KA	NP_002641 /// NP_477352	NM_002650 /// NM_058004 /// NR_003563 /// NR_003700	Hs.592456	chr22q11.21	phosphatidylinositol 4-kinase, catalytic, alpha /// phosphatidylinositol 4-kinase, catalytic, alpha pseudogene 1 /// phosphatidylinositol 4-kinase, catalytic, alpha pseudogene 2
PICK1	NP_001034672 /// NP_001034673 /// NP_036539	NM_001039583 /// NM_001039584 /// NM_012407	Hs.180871	chr22q13.1	protein interacting with PRKCA 1
PIGF	NP_002634 /// NP_775097	NM_002643 /// NM_173074	Hs.468415	chr2p21-p16	phosphatidylinositol glycan anchor biosynthesis, class F
PIGO	NP_116023 /// NP_690577	NM_032634 /// NM_152850	Hs.522099	chr9p13.3	phosphatidylinositol glycan anchor biosynthesis, class O
PIK3C2A	NP_002636	NM_002645	Hs.175343	chr11p15.5-p14	phosphoinositide-3-kinase, class 2, alpha polypeptide
PIK3C2B	NP_002637	NM_002646	Hs.497487	chr1q32	phosphoinositide-3-kinase, class 2, beta polypeptide
PIK3C2G	NP_004561	NM_004570	Hs.22500	chr12p12	phosphoinositide-3-kinase, class 2, gamma polypeptide
PIK3C3	NP_002638	NM_002647	Hs.464971	chr18q12.3	phosphoinositide-3-kinase, class 3
PIK3CG	NP_002640	NM_002649	Hs.32942	chr7q22.3	phosphoinositide-3-kinase, catalytic, gamma polypeptide
PIKFYVE	NP_001171471 /// NP_055855 /// NP_689884	NM_001178000 /// NM_015040 /// NM_152671	Hs.724606	chr2q34	phosphoinositide kinase, FYVE finger containing
PKD1	NP_000287 /// NP_001009944	NM_000296 /// NM_001009944	Hs.75813	chr16p13.3	polycystic kidney disease 1 (autosomal dominant)
PKDREJ	NP_006062	NM_006071	Hs.241383	chr22q13.31	polycystic kidney disease (polycystin) and REJ homolog (sperm receptor for egg jelly homolog, sea urchin)
PKP1	NP_000290 /// NP_001005337	NM_000299 /// NM_001005337	Hs.497350	chr1q32	plakophilin 1 (ectodermal dysplasia/skin fragility syndrome)
PKP2	NP_001005242 /// NP_004563	NM_001005242 /// NM_004572	Hs.164384	chr12p11	plakophilin 2
PKP3	NP_009114	NM_007183	Hs.534395	chr11p15	plakophilin 3
PKP4	NP_001005476 /// NP_003619	NM_001005476 /// NM_003628	Hs.407580	chr2q23-q31	plakophilin 4
PLA2G10	NP_003552	NM_003561	Hs.567366	chr16p13.1-p12	phospholipase A2, group X
PLA2G1B	NP_000919	NM_000928	Hs.992	chr12q23-q24.1	phospholipase A2, group IB (pancreas)
PLA2G2A	NP_000291 /// NP_001155199 /// NP_001155200 /// NP_001155201	NM_000300 /// NM_001161727 /// NM_001161728 /// NM_001161729	Hs.466804	chr1p35	phospholipase A2, group IIA (platelets, synovial fluid)
PLA2G6	NP_001004426 /// NP_003551	NM_001004426 /// NM_003560	Hs.170479	chr22q13.1	phospholipase A2, group VI (cytosolic, calcium-independent)
PLAT	NP_000921 /// NP_127509	NM_000930 /// NM_033011	Hs.491582	chr8p12	plasminogen activator, tissue
PLAU	NP_001138503 /// NP_002649	NM_001145031 /// NM_002658	Hs.77274	chr10q24	plasminogen activator, urokinase
PLAUR	NP_001005376 /// NP_001005377 /// NP_002650	NM_001005376 /// NM_001005377 /// NM_002659	Hs.466871	chr19q13	plasminogen activator, urokinase receptor
PLD1	NP_001123553 /// NP_002653	NM_001130081 /// NM_002662	Hs.382865	chr3q26	phospholipase D1, phosphatidylcholine-specific
PLD2	NP_002654	NM_002663	Hs.104519	chr17p13.1	phospholipase D2
PLEKHB1	NP_001123505 /// NP_001123506 /// NP_001123507 /// NP_001123508 /// NP_067023	NM_001130033 /// NM_001130034 /// NM_001130035 /// NM_001130036 /// NM_021200	Hs.445489	chr11q13.5-q14.1	pleckstrin homology domain containing, family B (evectins) member 1
PLG	NP_000292 /// NP_001161810	NM_000301 /// NM_001168338	Hs.143436	chr6q26	plasminogen
PLLP	NP_057077	NM_015993	Hs.632215	chr16q13	plasma membrane proteolipid (plasmolipin)
PLP1	NP_000524 /// NP_001122306 /// NP_955772	NM_000533 /// NM_001128834 /// NM_199478	Hs.1787	chrXq22	proteolipid protein 1
PLXNA1	NP_115618	NM_032242	Hs.432329	chr3q21.3	plexin A1
PLXNA2	NP_079455	NM_025179	Hs.497626	chr1q32.2	plexin A2
PLXNA3	NP_059984	NM_017514	Hs.632839	chrXq28	plexin A3
PLXNB1	NP_001123554 /// NP_002664	NM_001130082 /// NM_002673	Hs.476209	chr3p21.31	plexin B1
PLXNB2	NP_036533	NM_012401	Hs.3989	chr22q13.33	Plexin B2
PLXNB3	NP_001156729 /// NP_005384	NM_001163257 /// NM_005393	Hs.632833	chrXq28	plexin B3
PLXNC1	NP_005752	NM_005761	Hs.584845	chr12q23.3	plexin C1
PLXND1	NP_055918	NM_015103	Hs.301685	chr3q22.1	plexin D1
PMCH	NP_002665	NM_002674	Hs.707990	chr12q23-q24	pro-melanin-concentrating hormone
PMCHL1	---	NR_003921	Hs.247975	chr5p14.3	pro-melanin-concentrating hormone-like 1
PMP22	NP_000295 /// NP_696996 /// NP_696997	NM_000304 /// NM_153321 /// NM_153322	Hs.372031	chr17p12-p11.2	peripheral myelin protein 22
PNMT	NP_002677	NM_002686	Hs.1892	chr17q21-q22	phenylethanolamine N-methyltransferase
PNOC	NP_006219	NM_006228	Hs.536937	chr8p21	prepronociceptin
PNP	NP_000261	NM_000270	Hs.75514	chr14q13.1	purine nucleoside phosphorylase
PNPLA2	NP_065109 /// XP_002344576	NM_020376 /// XM_002344535	Hs.654697	chr11p15.5	similar to patatin-like phospholipase domain containing 2 /// patatin-like phospholipase domain containing 2
PNPO	NP_060599	NM_018129	Hs.631742	chr17q21.32	pyridoxamine 5'-phosphate oxidase
POMC	NP_000930 /// NP_001030333	NM_000939 /// NM_001035256	Hs.1897	chr2p23.3	proopiomelanocortin
PON1	NP_000437	NM_000446	Hs.370995	chr7q21.3	paraoxonase 1
POU3F1	NP_002690	NM_002699	Hs.1837	chr1p34.1	POU class 3 homeobox 1
[truncated: 689 more rows]
