# Supplementary material for: Differential expression of neurogenes among breast cancer subtypes identifies high risk patients
Source: Oncotarget. 2015 Dec 10;7(5):5313–26. doi: 10.18632/oncotarget.6543 (PMC4868688; doi:10.18632/oncotarget.6543)
Supplement: Supplementary file 3 [file oncotarget-07-5313-s003.xlsx]

## Sheet: 1266 amb omics
Query	Transc_Refseq	UniGene Cluster	Entrez_Gene_Cyto_Band	Aliases & Descriptions
ABAT	NM_000663 /// NM_001127448 /// NM_020686	Hs.336768	chr16p13.2	4-aminobutyrate aminotransferase
ABL1	NM_005157 /// NM_007313	Hs.431048	chr9q34.1	c-abl oncogene 1, receptor tyrosine kinase
ABLIM1	NM_001003407 /// NM_001003408 /// NM_002313 /// NM_006720	Hs.438236	chr10q25	actin binding LIM protein 1
ABLIM2	NM_001130083.1 NM_001130084.1 NM_001130085.1 NM_001130086.1 NM_001130087.1 NM_001130088.1 NM_001286688.1 NM_032432.4	Hs.233404	chr4p16.1	Actin Binding LIM Protein Family, Member 2
ABLIM3	NM_014945	Hs.49688	chr5q32	actin binding LIM protein family, member 3
ACCN1	NM_001094 /// NM_183377	Hs.368417	chr17q12	amiloride-sensitive cation channel 1, neuronal
ACCN2	NM_001095 /// NM_020039	Hs.274361	chr12q12	amiloride-sensitive cation channel 2, neuronal
ACCN3	NM_004769 /// NM_020321 /// NM_020322	Hs.647113	chr7q35	amiloride-sensitive cation channel 3
ACHE	NM_000665 /// NM_015831	Hs.154495	chr7q22	acetylcholinesterase (Yt blood group)
ACTA1	NM_001100	Hs.1288	chr1q42.13	actin, alpha 1, skeletal muscle
ACTB	NM_001101	Hs.520640	chr7p15-p12	actin, beta
ACTR3	NM_005721	Hs.433512	chr2q14.1	ARP3 actin-related protein 3 homolog (yeast)
ADC	NM_052998.2	Hs.101807	chr1p35.1	Arginine Decarboxylase
ADM	NM_001124	Hs.441047	chr11p15.4	adrenomedullin
ADNP	NM_015339 /// NM_181442	Hs.570355	chr20q13.13	activity-dependent neuroprotector homeobox
ADORA1	NM_000674 /// NM_001048230	Hs.77867	chr1q32.1	adenosine A1 receptor
ADORA2A	NM_000675 /// NM_001145468 /// NM_015330	Hs.474384	chr22q11.23	adenosine A2a receptor /// cytospin A
ADORA2B	NM_000676	Hs.167046	chr17p12-p11.2	adenosine A2b receptor
ADORA3	NM_000677 /// NM_001081976 /// NM_020683	Hs.281342	chr1p13.2	adenosine A3 receptor
ADRA1A	NM_000680 /// NM_033302 /// NM_033303 /// NM_033304	Hs.709175	chr8p21-p11.2	adrenergic, alpha-1A-, receptor
ADRA1B	NM_000679	Hs.368632	chr5q23-q32	adrenergic, alpha-1B-, receptor
ADRA1D	NM_000678	Hs.557	chr20p13	adrenergic, alpha-1D-, receptor
ADRA2A	NM_000681	Hs.249159	chr10q24-q26	adrenergic, alpha-2A-, receptor
ADRA2B	NM_000682	Hs.247686	chr2p13-q13	adrenergic, alpha-2B-, receptor
ADRA2C	NM_000683	Hs.123022	chr4p16	adrenergic, alpha-2C-, receptor
ADRB1	NM_000684	Hs.99913	chr10q24-q26	adrenergic, beta-1-, receptor
ADRB2	NM_000024	Hs.2551	chr5q31-q32	adrenergic, beta-2-, receptor, surface
ADRB3	NM_000025	Hs.2549	chr8p12-p11.2	adrenergic, beta-3-, receptor
ADRBK1	NM_001619	Hs.83636	chr11q13.1	adrenergic, beta, receptor kinase 1
AGER	NM_001136 /// NM_172197	Hs.534342	chr6p21.3	advanced glycosylation end product-specific receptor
AGRN	NM_198576	Hs.273330	chr1p36.33	agrin
AGRP	NM_001138 /// NM_007316	Hs.104633	chr16q22	agouti related protein homolog (mouse)
AGT	NM_000029	Hs.19383	chr1q42-q43	angiotensinogen (serpin peptidase inhibitor, clade A, member 8)
AGTPBP1	NM_015239	Hs.719980	chr9q21.33	ATP/GTP binding protein 1
AGTR1	NM_000685 /// NM_004835 /// NM_009585 /// NM_031850 /// NM_032049	Hs.477887	chr3q21-q25	angiotensin II receptor, type 1
AGTR2	NM_000686	Hs.405348	chrXq22-q23	angiotensin II receptor, type 2
AKT1	NM_001014431 /// NM_001014432 /// NM_005163	Hs.525622	chr14q32.32|14q32.32	v-akt murine thymoma viral oncogene homolog 1
ALCAM	NM_001627	Hs.591293	chr3q13.1	activated leukocyte cell adhesion molecule
ALDH1B1	NM_000692	Hs.436219	chr9p11.1	aldehyde dehydrogenase 1 family, member B1
ALDH2	NM_000690	Hs.632733	chr12q24.2	aldehyde dehydrogenase 2 family (mitochondrial)
ALDH3A1	NM_000691 /// NM_001135167 /// NM_001135168	Hs.531682	chr17p11.2	aldehyde dehydrogenase 3 family, member A1
ALDH5A1	NM_001080 /// NM_170740	Hs.371723	chr6p22.2-p22.3	aldehyde dehydrogenase 5 family, member A1
ALDH9A1	NM_000696	Hs.2533	chr1q23.1	aldehyde dehydrogenase 9 family, member A1
ANG	NM_001097577 /// NM_001145	Hs.283749	chr14q11.1-q11.2	angiogenin, ribonuclease, RNase A family, 5
ANPEP	NM_001150	Hs.1239	chr15q25-q26	alanyl (membrane) aminopeptidase
ANXA9	NM_003568	Hs.3346	chr1q21	annexin A9
AOX1	NM_001159	Hs.406238	chr2q33	aldehyde oxidase 1
AP3B2	NM_004644	Hs.199593	chr15q	adaptor-related protein complex 3, beta 2 subunit
APBB1	NM_001164 /// NM_145689	Hs.372840	chr11p15	amyloid beta (A4) precursor protein-binding, family B, member 1 (Fe65)
APBB2	NM_001166050 /// NM_001166051 /// NM_001166052 /// NM_001166053 /// NM_001166054 /// NM_004307 /// NM_173075	Hs.479602	chr4p14-p13	amyloid beta (A4) precursor protein-binding, family B, member 2
APLN	NM_017413.4	Hs.303084	chrXq25	apelin
APLNR	NM_005161 /// NR_027991	Hs.724387	chr11q12	apelin receptor
APOE	NM_000041	Hs.654439	chr19q13.2	apolipoprotein E
APP	NM_000484 /// NM_001136016 /// NM_001136129 /// NM_001136130 /// NM_001136131 /// NM_201413 /// NM_201414	Hs.434980	chr21q21.2|21q21.3	amyloid beta (A4) precursor protein
AQP4	NM_001650 /// NM_004028	Hs.315369	chr18q11.2-q12.1	aquaporin 4
AR	NM_000044 /// NM_001011645	Hs.496240	chrXq11.2-q12	androgen receptor
ARC	NM_015193	Hs.40888	chr8q24.3	activity-regulated cytoskeleton-associated protein
ARHGEF11	NM_014784 /// NM_198236	Hs.516954	chr1q21	Rho guanine nucleotide exchange factor (GEF) 11
ARHGEF12	NM_015313	Hs.24598	chr11q23.3	Rho guanine nucleotide exchange factor (GEF) 12
ARHGEF15	NM_173728	Hs.443109	chr17p13.1	Rho guanine nucleotide exchange factor (GEF) 15
ARHGEF7	NM_001113511 /// NM_001113512 /// NM_001113513 /// NM_003899 /// NM_145735	Hs.508738	chr13q34	Rho guanine nucleotide exchange factor (GEF) 7
ARL2	NM_001667	Hs.502836	chr11q13	ADP-ribosylation factor-like 2
ARPC1A	NM_006409	Hs.124126	chr7q22.1	actin related protein 2/3 complex, subunit 1A, 41kDa
ARPC3	NM_005719	Hs.524741	chr12q24.11	actin related protein 2/3 complex, subunit 3, 21kDa
ARPC5L	NM_030978	Hs.132499	chr9q33.3	actin related protein 2/3 complex, subunit 5-like
ARR3	NM_004312	Hs.308	chrXcen-q21	arrestin 3, retinal (X-arrestin)
ARRB1	NM_004041 /// NM_020251	Hs.503284	chr11q13	arrestin, beta 1
ARRB2	NM_004313 /// NM_199004	Hs.435811	chr17p13	arrestin, beta 2
ARTN	NM_001136215 /// NM_003976 /// NM_057090 /// NM_057091 /// NM_057160	Hs.632404	chr1p33-p32	artemin
ARX	NM_139058.2	Hs.300304	chrXp21.3	Aristaless Related Homeobox
ASIP	NM_001672	Hs.659995	chr20q11.2-q12	agouti signaling protein, nonagouti homolog (mouse)
ASRGL1	NM_001083926 /// NM_025080	Hs.535326	chr11q12.3	asparaginase like 1
ATF4	NM_001675 /// NM_182810	Hs.496487	chr22q13.1	activating transcription factor 4 (tax-responsive enhancer element B67)
ATOH1	NM_005172	Hs.532680	chr4q22	atonal homolog 1 (Drosophila)
ATP1A2	NM_000702	Hs.34114	chr1q21-q23	ATPase, Na+/K+ transporting, alpha 2 polypeptide
ATP6V0D1	NM_004691	Hs.106876	chr16q22.1	ATPase, H+ transporting, lysosomal 38kDa, V0 subunit d1
ATP6V0D2	NM_152565.1	Hs.436360	chr8q21.3	ATPase, H+ Transporting, Lysosomal
ATP6V1G2	NM_130463 /// NM_138282	Hs.249227	chr6p21.3	ATPase, H+ transporting, lysosomal 13kDa, V1 subunit G2
AVP	NM_000490	Hs.89648	chr20p13	arginine vasopressin
AVPR1A	NM_000706	Hs.2131	chr12q14-q15	arginine vasopressin receptor 1A
AVPR1B	NM_000707	Hs.1372	chr1q32	arginine vasopressin receptor 1B
AVPR2	NM_000054 /// NM_001146151 /// NR_027419	Hs.567240	chrXq28	arginine vasopressin receptor 2
AXL	NM_001699 /// NM_021913	Hs.590970	chr19q13.1	AXL receptor tyrosine kinase
B2M	NM_004048	Hs.534255	chr15q21-q22.2	beta-2-microglobulin
B3GAT1	NM_018644 /// NM_054025	Hs.381050	chr11q25	beta-1,3-glucuronyltransferase 1 (glucuronosyltransferase P)
B3GNT2	NM_006577	Hs.173203	chr2p15	UDP-GlcNAc:betaGal beta-1,3-N-acetylglucosaminyltransferase 2
BAI1	NM_001702	Hs.194654	chr8q24	brain-specific angiogenesis inhibitor 1
BAI2	NM_001703	Hs.524138	chr1p35	brain-specific angiogenesis inhibitor 2
BAI3	NM_001704	Hs.13261	chr6q12	brain-specific angiogenesis inhibitor 3
BAIAP2	NM_001144888 /// NM_006340 /// NM_017450 /// NM_017451	Hs.128316	chr17q25	BAI1-associated protein 2
BAIAP3	NM_003933	Hs.458427	chr16p13.3	BAI1-associated protein 3
BAX	NM_004324 /// NM_138761 /// NM_138763 /// NM_138764 /// NM_138765 /// NR_027882	Hs.624291	chr19q13.3-q13.4	BCL2-associated X protein
BCAR1	NM_001170714.1 NM_001170715.1 NM_001170716.1 NM_001170717.1 NM_001170718.1 NM_001170719.1 NM_001170720.1 NM_001170721.1	Hs.479747	chr16q23.1	Breast Cancer Anti-Estrogen Resistance 1
BCHE	NM_000055	Hs.420483	chr3q26.1-q26.2	butyrylcholinesterase
BCL2L1	NM_001191 /// NM_138578	Hs.516966	chr20q11.21	BCL2-like 1
BDKRB1	NM_000710	Hs.525572	chr14q32.1-q32.2	bradykinin receptor B1
BDNF	NM_001143805 /// NM_001143806 /// NM_001143807 /// NM_001143808 /// NM_001143809 /// NM_001143810 /// NM_001143811 /// NM_001143812 /// NM_001143813 /// NM_001143814 /// NM_001143815 /// NM_001143816 /// NM_001709 /// NM_170731 /// NM_170732 /// NM_170733 /// NM_170734 /// NM_170735	Hs.502182	chr11p13	brain-derived neurotrophic factor
BDNFOS	---	---	chr11p14.1	BDNF Opposite Strand
BEX1	NM_018476	Hs.334370	chrXq21-q23|Xq22	brain expressed, X-linked 1
BIN1	NM_004305 /// NM_139343 /// NM_139344 /// NM_139345 /// NM_139346 /// NM_139347 /// NM_139348 /// NM_139349 /// NM_139350 /// NM_139351	Hs.193163	chr2q14	bridging integrator 1
BMP2	NM_001200	Hs.73853	chr20p12	bone morphogenetic protein 2
BMP7	NM_001719	Hs.473163	chr20q13	bone morphogenetic protein 7
BMPR1B	NM_001203	Hs.598475	chr4q22-q24	bone morphogenetic protein receptor, type IB
BMX	NM_001721 /// NM_203281	Hs.495731	chrXp22.2	BMX non-receptor tyrosine kinase
BOC	NM_033254.2	Hs.591318	chr3q13.2	Cell Adhesion Associated, Oncogene Regulated
BRAF	NM_004333	Hs.550061	chr7q34	v-raf murine sarcoma viral oncogene homolog B1
BRS3	NM_001727	Hs.121484	chrXq26-q28	bombesin-like receptor 3
BRSK1	NM_032430.1	Hs.182081	chr19q13.42	BR Serine/Threonine Kinase 1
BRSK2	NM_003957	Hs.170819	chr11p15.5	BR serine/threonine kinase 2
BSN	NM_003458	Hs.194684	chr3p21.31	bassoon (presynaptic cytomatrix protein)
BSX	NM_001098169.1	Hs.449687	chr11q24.1	Brain-Specific Homeobox
C1orf187	NM_198545.3	Hs.632364	chr1p36.22	Dorsal Repulsive Axon Guidance Protein
C3AR1	NM_004054	Hs.591148	chr12p13.31	complement component 3a receptor 1
CA11	NM_001217	Hs.428446	chr19q13.3	carbonic anhydrase XI
CABLES1	NM_001100619.2 NM_001256438.1 NM_138375.2	Hs.11108	chr18q11.2	Cdk5 And Abl Enzyme Substrate 1
CABP4	NM_145200.3	Hs.143036	chr11q13.2	Calcium Binding Protein 4
CACNA1A	NM_000068 /// NM_001127221 /// NM_001127222 /// NM_001174080 /// NM_023035	Hs.501632	chr19p13.2-p13.1	calcium channel, voltage-dependent, P/Q type, alpha 1A subunit
CACNA1B	NM_000718	Hs.495522	chr9q34	calcium channel, voltage-dependent, N type, alpha 1B subunit
CACNA1D	NM_000720 /// NM_001128839 /// NM_001128840	Hs.476358	chr3p14.3	calcium channel, voltage-dependent, L type, alpha 1D subunit
CACNA1E	NM_000721	Hs.437444	chr1q25-q31	calcium channel, voltage-dependent, R type, alpha 1E subunit
CACNA1F	NM_005183	Hs.632799	chrXp11.23	calcium channel, voltage-dependent, L type, alpha 1F subunit
CACNA1G	NM_018896 /// NM_198376 /// NM_198377 /// NM_198378 /// NM_198379 /// NM_198380 /// NM_198382 /// NM_198383 /// NM_198384 /// NM_198385 /// NM_198386 /// NM_198387 /// NM_198388 /// NM_198396 /// NM_198397	Hs.591169	chr17q22	calcium channel, voltage-dependent, T type, alpha 1G subunit
CACNA1H	NM_001005407 /// NM_021098	Hs.459642	chr16p13.3	calcium channel, voltage-dependent, T type, alpha 1H subunit
CACNA1S	NM_000069	Hs.1294	chr1q32	calcium channel, voltage-dependent, L type, alpha 1S subunit
CACNB4	NM_000726 /// NM_001005746 /// NM_001005747 /// NM_001145798	Hs.120725	chr2q22-q23	calcium channel, voltage-dependent, beta 4 subunit
CACNG2	NM_006078	Hs.670146	chr22q13.1	calcium channel, voltage-dependent, gamma subunit 2
CADPS	NM_003716 /// NM_183393 /// NM_183394	Hs.654933	chr3p14.2	Ca++-dependent secretion activator
CADPS2	NM_001009571 /// NM_001167940 /// NM_017954	Hs.649459	chr7q31.3	Ca++-dependent secretion activator 2
CALB1	NM_004929	Hs.65425	chr8q21.3-q22.1	calbindin 1, 28kDa
CALB2	NM_001740 /// NM_007087 /// NM_007088 /// NR_027910	Hs.106857	chr16q22.2	calbindin 2
CALCA	NM_001033952 /// NM_001033953 /// NM_001741	Hs.723502	chr11p15.2-p15.1	calcitonin-related polypeptide alpha
CALCB	NM_000728	Hs.534305	chr11p15.2-p15.1	calcitonin-related polypeptide beta
CALCR	NM_001164737 /// NM_001164738 /// NM_001742	Hs.489127	chr7q21.3	calcitonin receptor
CALCRL	NM_005795	Hs.470882	chr2q32.1	calcitonin receptor-like
CAMK2A	NM_015981 /// NM_171825	Hs.724403	chr5q32	calcium/calmodulin-dependent protein kinase II alpha
CAMK2B	NM_001220 /// NM_172078 /// NM_172079 /// NM_172080 /// NM_172081 /// NM_172082 /// NM_172083 /// NM_172084	Hs.351887	chr22q12|7p14.3-p14.1	calcium/calmodulin-dependent protein kinase II beta
CAMK2D	NM_001221.3 NM_172114.1 NM_172115.2 NM_172127.2 NM_172128.2 NM_172129.1	Hs.144114	chr4q26	Calcium/Calmodulin-Dependent Protein Kinase II Delta
CAMK2G	NM_001222 /// NM_172169 /// NM_172170 /// NM_172171 /// NM_172173	Hs.523045	chr10q22	calcium/calmodulin-dependent protein kinase II gamma
CAMK4	NM_001744	Hs.591269	chr5q21.3	calcium/calmodulin-dependent protein kinase IV
CAMKK2	NM_006549 /// NM_153499 /// NM_153500 /// NM_172214 /// NM_172215 /// NM_172216 /// NM_172226	Hs.297343	chr12q24.2	calcium/calmodulin-dependent protein kinase kinase 2, beta
CARTPT	NM_004291	Hs.1707	chr5q13.2	CART prepropeptide
CASP3	NM_004346 /// NM_032991	Hs.141125	chr4q34	caspase 3, apoptosis-related cysteine peptidase
CAST	NM_001042440 /// NM_001042441 /// NM_001042442 /// NM_001042443 /// NM_001042444 /// NM_001042445 /// NM_001042446 /// NM_001750 /// NM_173060 /// NM_173061 /// NM_173063	Hs.436186	chr5q15	calpastatin
CCBP2	NM_001296	Hs.146346	chr3p21.3	chemokine binding protein 2
CCK	NM_000729 /// NM_001174138	Hs.458426	chr3p22-p21.3	cholecystokinin
CCKAR	NM_000730	Hs.129	chr4p15.1-p15.2	cholecystokinin A receptor
CCKBR	NM_176875	Hs.203	chr11p15.4	cholecystokinin B receptor
CCL11	NM_002986	Hs.54460	chr17q21.1-q21.2	chemokine (C-C motif) ligand 11
CCL17	NM_002987	Hs.546294	chr16q13	chemokine (C-C motif) ligand 17
CCL20	NM_001130046 /// NM_004591	Hs.75498	chr2q33-q37	chemokine (C-C motif) ligand 20
CCR1	NM_001295	Hs.301921	chr3p21	chemokine (C-C motif) receptor 1
CCR4	NM_005508	Hs.184926	chr3p24	chemokine (C-C motif) receptor 4
CCR5	NM_000579 /// NM_001100168	Hs.450802	chr3p21.31	chemokine (C-C motif) receptor 5
CD40LG	NM_000074	Hs.592244	chrXq26	CD40 ligand
CD44	NM_000610 /// NM_001001389 /// NM_001001390 /// NM_001001391 /// NM_001001392	Hs.502328	chr11p13	CD44 molecule (Indian blood group)
CD97	NM_001025160 /// NM_001784 /// NM_078481	Hs.466039	chr19p13	CD97 molecule
CDC42	NM_001039802 /// NM_001791 /// NM_044472	Hs.467637	chr1p36.1	cell division cycle 42 (GTP binding protein, 25kDa)
CDC42	NM_001039802 /// NM_001791 /// NM_044472	Hs.467637	chr1p36.1	cell division cycle 42 (GTP binding protein, 25kDa)
CDH10	NM_006727	Hs.92489	chr5p14-p13	cadherin 10, type 2 (T2-cadherin)
CDH12	NM_004061	Hs.113684	chr5p14-p13	cadherin 12, type 2 (N-cadherin 2)
CDH18	NM_001167667 /// NM_004934	Hs.317632	chr5p15.2-p15.1	cadherin 18, type 2
CDH2	NM_001792	Hs.464829	chr18q11.2	cadherin 2, type 1, N-cadherin (neuronal)
CDH4	NM_001794	Hs.598638	chr20q13.3	cadherin 4, type 1, R-cadherin (retinal)
CDH7	NM_004361 /// NM_033646	Hs.657522	chr18q22-q23	cadherin 7, type 2
CDH8	NM_001796	Hs.368322	chr16q22.1	cadherin 8, type 2
CDNF	NM_001029954.2	Hs.559067	chr10p13	Cerebral Dopamine Neurotrophic Factor
CELSR1	NM_014246	Hs.252387	chr22q13.3	cadherin, EGF LAG seven-pass G-type receptor 1 (flamingo homolog, Drosophila)
CELSR2	NM_001408	Hs.57652	chr1p21	cadherin, EGF LAG seven-pass G-type receptor 2 (flamingo homolog, Drosophila)
CELSR3	NM_001407	Hs.631926	chr3p24.1-p21.2	cadherin, EGF LAG seven-pass G-type receptor 3 (flamingo homolog, Drosophila)
CFL1	NM_005507	Hs.170622	chr11q13	cofilin 1 (non-muscle)
CFL2	NM_001243645.1 NM_021914.7 NM_138638.4	Hs.180141	chr14q12	Cofilin 2 (Muscle)
CHAT	NM_001142929 /// NM_001142933 /// NM_001142934 /// NM_020549 /// NM_020984 /// NM_020985 /// NM_020986	Hs.302002	chr10q11.2	choline O-acetyltransferase
CHGB	NM_001819	Hs.516874	chr20pter-p12	chromogranin B (secretogranin 1)
CHL1	NM_006614	Hs.148909	chr3p26.1	cell adhesion molecule with homology to L1CAM (close homolog of L1)
CHRFAM7A	NM_000746 /// NM_139320 /// NM_148911	Hs.511772	chr15q13.1 /// chr15q14	CHRNA7 (cholinergic receptor, nicotinic, alpha 7, exons 5-10) and FAM7A (family with sequence similarity 7A, exons A-E) fusion /// cholinergic receptor, nicotinic, alpha 7
CHRM1	NM_000738.2	Hs.632119	chr11q13	cholinergic Receptor, Muscarinic 1
CHRM2	NM_000739 /// NM_001006626 /// NM_001006627 /// NM_001006628 /// NM_001006629 /// NM_001006630 /// NM_001006631 /// NM_001006632	Hs.535891	chr7q31-q35	cholinergic receptor, muscarinic 2
CHRM3	NM_000740	Hs.7138	chr1q43	cholinergic receptor, muscarinic 3
CHRM4	NM_000741	Hs.248100	chr11p12-p11.2	cholinergic receptor, muscarinic 4
CHRM5	NM_012125	Hs.584747	chr15q26	cholinergic receptor, muscarinic 5
CHRNA1	NM_000079 /// NM_001039523	Hs.434479	chr2q24-q32	cholinergic receptor, nicotinic, alpha 1 (muscle)
CHRNA10	NM_020402	Hs.157714	chr11p15.5	cholinergic receptor, nicotinic, alpha 10
CHRNA2	NM_000742	Hs.57718	chr8p21	cholinergic receptor, nicotinic, alpha 2 (neuronal)
CHRNA3	NM_000743 /// NM_001166694	Hs.89605	chr15q24	cholinergic receptor, nicotinic, alpha 3
CHRNA4	NM_000744	Hs.10734	chr20q13.2-q13.3	cholinergic receptor, nicotinic, alpha 4
CHRNA5	NM_000745	Hs.1614	chr15q24	cholinergic receptor, nicotinic, alpha 5
CHRNA6	NM_004198	Hs.103128	chr8p11.21	cholinergic receptor, nicotinic, alpha 6
CHRNA7	NM_000746 /// NM_139320 /// NM_148911	Hs.511772	chr15q13.1 /// chr15q14	CHRNA7 (cholinergic receptor, nicotinic, alpha 7, exons 5-10) and FAM7A (family with sequence similarity 7A, exons A-E) fusion /// cholinergic receptor, nicotinic, alpha 7
CHRNA9	NM_017581	Hs.272278	chr4p14	cholinergic receptor, nicotinic, alpha 9
CHRNB1	NM_000747	Hs.330386	chr17p13.1	cholinergic receptor, nicotinic, beta 1 (muscle)
CHRNB2	NM_000748	Hs.2306	chr1q21.3	cholinergic receptor, nicotinic, beta 2 (neuronal)
CHRNB3	NM_000749	Hs.654576	chr8p11.2	cholinergic receptor, nicotinic, beta 3
CHRNB4	NM_000750	Hs.624178	chr15q24	cholinergic receptor, nicotinic, beta 4
CHRNE	NM_000080	Hs.654535	chr17p13-p12	cholinergic receptor, nicotinic, epsilon
CHRNG	NM_005199	Hs.248101	chr2q33-q34	cholinergic receptor, nicotinic, gamma
CHUK	NM_001278	Hs.198998	chr10q24-q25	conserved helix-loop-helix ubiquitous kinase
CLCF1	NM_001166212 /// NM_013246	Hs.502977	chr11q13.3	cardiotrophin-like cytokine factor 1
CLN3	NM_000086 /// NM_001042432	Hs.628393	chr16p12.1	ceroid-lipofuscinosis, neuronal 3
CLN8	NM_018941	Hs.127675	chr8p23	ceroid-lipofuscinosis, neuronal 8 (epilepsy, progressive with mental retardation)
CLOCK	NM_004898	Hs.436975	chr4q12	clock homolog (mouse)
CLU	NM_001171138 /// NM_001831 /// NM_203339	Hs.436657	chr8p21-p12	clusterin
CMKLR1	NM_001142343 /// NM_001142344 /// NM_001142345 /// NM_004072	Hs.197143	chr12q24.1	chemokine-like receptor 1
CNP	NM_033133	Hs.273621	chr17q21	2',3'-cyclic nucleotide 3' phosphodiesterase
CNTF	NM_000614 /// NM_053023 /// NR_024091	Hs.524920	chr11q12 /// chr11q12.2	ciliary neurotrophic factor /// zinc finger protein 91 homolog (mouse) /// ZFP91-CNTF readthrough transcript
CNTFR	NM_001842 /// NM_147164	Hs.129966	chr9p13	ciliary neurotrophic factor receptor
CNTN1	NM_001843 /// NM_175038	Hs.143434	chr12q11-q12	contactin 1
CNTN2	NM_005076	Hs.519220	chr1q32.1	contactin 2 (axonal)
CNTN4	NM_001206955.1 NM_001206956.1 NM_175607.2 NM_175613.2 NM_175612.1	Hs.298705	chr3p26.3	Contactin 4
CNTN5	NM_014361 /// NM_175566	Hs.656783	chr11q21-q22.2	contactin 5
CNTN6	NM_014461	Hs.387300	chr3p26-p25	contactin 6
CNTNAP1	NM_003632	Hs.408730	chr17q21	contactin associated protein 1
COLQ	NM_005677 /// NM_080538 /// NM_080539 /// NM_080541	Hs.146735	chr3p25	collagen-like tail subunit (single strand of homotrimer) of asymmetric acetylcholinesterase
COMT	NM_000754 /// NM_001135161 /// NM_001135162 /// NM_007310	Hs.370408	chr22q11.21-q11.23|22q11.21	catechol-O-methyltransferase
CORT	NM_001302	Hs.412311	chr1p36|1p36.22	cortistatin
CPE	NM_001873	Hs.75360	chr4q32.3	carboxypeptidase E
CPLX1	NM_006651.3	Hs.478930	chr4p16.3	Complexin 1
CPLX2	NM_001008220 /// NM_006650	Hs.193235	chr5q35.2	complexin 2
CPLX3	NM_001030005 /// NM_021819	Hs.620644	chr15q24.1	complexin 3 /// lectin, mannose-binding, 1 like
CPLX4	NM_181654.3	Hs.449884	18q21.32	Complexin 4
CR1	NM_000573 /// NM_000651	Hs.334019	chr1q32	complement component (3b/4b) receptor 1 (Knops blood group)
CRCP	NM_001040647 /// NM_001040648 /// NM_001142414 /// NM_014478 /// NR_024548	Hs.300684	chr7q11.21	CGRP receptor component
CREB1	NM_004379 /// NM_134442	Hs.516646	chr2q34	cAMP responsive element binding protein 1
CRH	NM_000756	Hs.75294	chr8q13	corticotropin releasing hormone
CRHR1	NM_001145146 /// NM_001145147 /// NM_001145148 /// NM_004382	Hs.417628	chr17q12-q22	corticotropin releasing hormone receptor 1
CRHR2	NM_001883	Hs.546246	chr7p14.3	corticotropin releasing hormone receptor 2
CRK	NM_005206 /// NM_016823	Hs.638121	chr17p13.3	v-crk sarcoma virus CT10 oncogene homolog (avian)
CRKL	NM_005207	Hs.5613	chr22q11|22q11.21	v-crk sarcoma virus CT10 oncogene homolog (avian)-like
CRLF1	NM_004750	Hs.114948	chr19p12	cytokine receptor-like factor 1
CRMP1	NM_001014809 /// NM_001313	Hs.135270	chr4p16.1-p15	collapsin response mediator protein 1
CSF1	NM_000757 /// NM_172210 /// NM_172211 /// NM_172212	Hs.591402	chr1p21-p13	colony stimulating factor 1 (macrophage)
CSF2	NM_000758	Hs.1349	chr5q31.1	colony stimulating factor 2 (granulocyte-macrophage)
CTF1	NM_001142544 /// NM_001330	Hs.483811	chr16p11.2-p11.1	cardiotrophin 1
CTNNB1	NM_001098209 /// NM_001098210 /// NM_001904	Hs.476018	chr3p21	catenin (cadherin-associated protein), beta 1, 88kDa
CXCR4	NM_001008540 /// NM_003467	Hs.593413	chr2q21	chemokine (C-X-C motif) receptor 4
CYSLTR1	NM_006639	Hs.201300	chrXq13.2-q21.1	cysteinyl leukotriene receptor 1
CYSLTR2	NM_020377	Hs.253706	chr13q14.12-q21.1	cysteinyl leukotriene receptor 2
DACH1	NM_004392 /// NM_080759 /// NM_080760	Hs.129452	chr13q22	dachshund homolog 1 (Drosophila)
DAGLA	NM_006133	Hs.241564	chr11q12.2	diacylglycerol lipase, alpha
DAGLB	NM_001142936.1 NM_139179.3	Hs.487498	chr7p22.1	Diacylglycerol Lipase, Beta
DAO	NM_001917	Hs.113227	chr12q24	D-amino-acid oxidase
DBH	NM_000787	Hs.591890	chr9q34	Inhibitor, Repressor Of (P58 Repressor)
DBI	NM_001079862 /// NM_001079863 /// NM_001178017 /// NM_001178041 /// NM_001178042 /// NM_001178043 /// NM_020548	Hs.78888	chr2q12-q21	diazepam binding inhibitor (GABA receptor modulator, acyl-CoA binding protein)
DBX1	NM_001029865.2	Hs.558604	chr11p15.1	Developing Brain Homeobox 1
DCC	NM_005215	Hs.162025	chr18q21.3	deleted in colorectal carcinoma
DCN	NM_001920 /// NM_133503 /// NM_133504 /// NM_133505 /// NM_133506 /// NM_133507	Hs.156316	chr12q21.33	decorin
DDC	NM_000790 /// NM_001082971	Hs.359698	chr7p12.2	dopa decarboxylase (aromatic L-amino acid decarboxylase)
DDR1	NM_001954 /// NM_013993 /// NM_013994	Hs.631988	chr6p21.3	discoidin domain receptor tyrosine kinase 1
DDR2	NM_001014796 /// NM_006182	Hs.275757	chr1q23.3	discoidin domain receptor tyrosine kinase 2
DES	NM_001014286 /// NM_001927 /// NM_017569	Hs.435815	chr13q13.3 /// chr2q35	desmin /// family with sequence similarity 48, member A
DIO2	NM_000793 /// NM_001007023 /// NM_013989	Hs.202354	chr14q24.2-q24.3	deiodinase, iodothyronine, type II
DISC1	NM_001012957 /// NM_001012958 /// NM_001012959 /// NM_001164537 /// NM_001164538 /// NM_001164539 /// NM_001164540 /// NM_001164541 /// NM_001164542 /// NM_001164544 /// NM_001164545 /// NM_001164546 /// NM_001164547 /// NM_001164548 /// NM_001164549 /// NM_001164550 /// NM_001164551 /// NM_001164552 /// NM_001164553 /// NM_001164554 /// NM_001164555 /// NM_001164556 /// NM_018662	Hs.13318	chr1q42.1	disrupted in schizophrenia 1
DLG4	NM_001128827 /// NM_001365	Hs.463928	chr17p13.1	discs, large homolog 4 (Drosophila)
DMD	NM_000109 /// NM_004006 /// NM_004007 /// NM_004009 /// NM_004010 /// NM_004011 /// NM_004012 /// NM_004013 /// NM_004014 /// NM_004015 /// NM_004016 /// NM_004017 /// NM_004018 /// NM_004019 /// NM_004020 /// NM_004021 /// NM_004022 /// NM_004023	Hs.495912	chrXp21.2	dystrophin
DMXL2	NM_001174116 /// NM_001174117 /// NM_015263	Hs.511386	chr15q21.2	Dmx-like 2
DNAJC5	NM_025219.2	Hs.164419	chr20q13.33	DnaJ (Hsp40) Homolog, Subfamily C, Member 5
DNM3	NM_001136127 /// NM_015569	Hs.654775	chr1q24.3	dynamin 3
DOC2A	NM_003586	Hs.355281	chr16p11.2	double C2-like domains, alpha
DPYSL2	NM_001386	Hs.173381	chr8p22-p21	dihydropyrimidinase-like 2
DPYSL3	NM_001387	Hs.519659	chr5q32	dihydropyrimidinase-like 3
DPYSL4	NM_006426	Hs.100058	chr10q26	Dihydropyrimidinase-like 4
DPYSL5	NM_001253723.1 NM_001253724.1 NM_020134.3	Hs.299315	chr2p23.3	Dihydropyrimidinase-Like 5
DRD1	NM_000794	Hs.2624	chr5q35.1	dopamine receptor D1
DRD2	NM_000795 /// NM_016574	Hs.73893	chr11q23	dopamine receptor D2
DRD3	NM_000796 /// NM_033663	Hs.121478	chr3q13.3	dopamine receptor D3
DRD4	NM_000797	Hs.99922	chr11p15.5	dopamine receptor D4
DRD5	NM_000798	Hs.380681	chr4p16.1	dopamine receptor D5
DRGX	NM_001080520.1 NM_001276451.1	Hs.534530	chr10q11.23	Dorsal Root Ganglia Homeobox
DSCAM	NM_001389	Hs.397800	chr21q22.2	Down syndrome cell adhesion molecule
DSCAML1	NM_020693.2	Hs.659513	chr11q23	Down Syndrome Cell Adhesion Molecule Like 1
DSTN	NM_001011546 /// NM_006870	Hs.304192	chr20p12.1	destrin (actin depolymerizing factor)
DTNBP1	NM_001271667.1 NM_001271668.1 NM_001271669.1 NM_032122.4 NM_183040.2	Hs.571148	chr6p22.3	Dystrobrevin Binding Protein 1
DVL1	NM_004421	Hs.74375	chr1p36	dishevelled, dsh homolog 1 (Drosophila)
E2F1	NM_005225	Hs.654393	chr20q11.2	E2F transcription factor 1
EARS2	NM_001083614.1	Hs.620541	chr16p12.2	Glutamyl-TRNA Synthetase 2, Mitochondrial
ECE1	NM_001113347 /// NM_001113348 /// NM_001113349 /// NM_001397	Hs.195080	chr1p36.1	endothelin converting enzyme 1
ECE2	NM_001037324 /// NM_001100120 /// NM_001100121 /// NM_014693 /// NM_032331	Hs.146161	chr3q27.1|.	endothelin converting enzyme 2
ECEL1	NM_004826	Hs.26880	chr2q36-q37	endothelin converting enzyme-like 1
EDN3	NM_000114 /// NM_207032 /// NM_207033 /// NM_207034	Hs.1408	chr20q13.2-q13.3	endothelin 3
EDNRA	NM_001166055 /// NM_001957 /// NR_028596	Hs.183713	chr4q31.22	endothelin receptor type A
EDNRB	NM_000115 /// NM_001122659 /// NM_003991	Hs.82002	chr13q22	endothelin receptor type B
EDNRB	NM_000115 /// NM_001122659 /// NM_003991	Hs.82002	chr13q22	endothelin receptor type B
EDNRB	NM_000115 /// NM_001122659 /// NM_003991	Hs.82002	chr13q22	endothelin receptor type B
EEF2	NM_001961	Hs.515070	chr19pter-q12	eukaryotic translation elongation factor 2
EEF2K	NM_013302.3	Hs.498892	chr16p12.2	Eukaryotic Elongation Factor-2 Kinase
EFNA3	NM_004952	Hs.516656	chr1q21-q22	ephrin-A3
EFNA4	NM_005227 /// NM_182689 /// NM_182690	Hs.449913	chr1q21-q22	ephrin-A4
EFNA5	NM_001962	Hs.288741	chr5q21	ephrin-A5
EFNB1	NM_004429	Hs.144700	chrXq12	ephrin-B1
EFNB2	NM_004093	Hs.149239	chr13q33	ephrin-B2
EFNB3	NM_001406	Hs.26988	chr17p13.1-p11.2	ephrin-B3
EGF	NM_001178130 /// NM_001178131 /// NM_001963	Hs.419815	chr4q25	epidermal growth factor
EGFR	NM_005228 /// NM_201282 /// NM_201283 /// NM_201284	Hs.488293	chr7p12	epidermal growth factor receptor (erythroblastic leukemia viral (v-erb-b) oncogene homolog, avian)
EGR1	NM_001964	Hs.326035	chr5q31.1	early growth response 1
EGR2	NM_000399 /// NM_001136177 /// NM_001136178 /// NM_001136179	Hs.1395	chr10q21.1	early growth response 2
EGR3	NM_004430	Hs.534313	chr8p23-p21	early growth response 3
ELAVL4	NM_001144774 /// NM_001144775 /// NM_001144776 /// NM_001144777 /// NM_021952	Hs.213050	chr1p34	ELAV (embryonic lethal, abnormal vision, Drosophila)-like 4 (Hu antigen D)
ELTD1	NM_022159	Hs.132314	chr1p33-p32	EGF, latrophilin and seven transmembrane domain containing 1
EMR1	NM_001974	Hs.2375	chr19p13.3	egf-like module containing, mucin-like, hormone receptor-like 1
EMR2	NM_013447 /// NM_152916 /// NM_152917 /// NM_152918 /// NM_152919 /// NM_152920 /// NM_152921	Hs.531619	chr19p13.1	egf-like module containing, mucin-like, hormone receptor-like 2
EMR3	NM_032571	Hs.658712	chr19p13.1	egf-like module containing, mucin-like, hormone receptor-like 3
EMR4P	NM_001080498.2	---	chr19p13.3	egf-Like Module Containing, Mucin-Like, Hormone Receptor-Like 4 Pseudogene
EMX1	NM_004097	Hs.516090	chr2p14-p13	empty spiracles homeobox 1
ENAH	NM_001008493 /// NM_018212	Hs.497893	chr1q42.12	enabled homolog (Drosophila)
ENPEP	NM_001977	Hs.435765	chr4q25	glutamyl aminopeptidase (aminopeptidase A)
EPHA1	NM_005232	Hs.89839	chr7q34	EPH receptor A1
EPHA10	NM_001004338.2 NM_001099439.1 NM_173641.2	Hs.129435	chr1p34.3	EPH Receptor A10
EPHA2	NM_004431	Hs.171596	chr1p36	EPH receptor A2
EPHA3	NM_005233 /// NM_182644	Hs.123642	chr3p11.2	EPH receptor A3
EPHA5	NM_004439 /// NM_182472	Hs.654492	chr4q13.1	EPH receptor A5
EPHA6	NM_001080448.2 NM_001278300.1 NM_001278301.1 NM_173655.3	Hs.653244	chr3q11.2	EPH Receptor A6
EPHA7	NM_004440	Hs.73962	chr6q16.1	EPH receptor A7
EPHA8	NM_001006943.1 NM_020526.3	Hs.283613	chr1p36.12	EPH Receptor A8
EPHB2	NM_004442 /// NM_017449	Hs.523329	chr1p36.1-p35	EPH receptor B2
EPHB4	NM_004444	Hs.437008	chr7q22	EPH receptor B4
EPO	NM_000799	Hs.2303	chr7q22	erythropoietin
ERC1	NM_015064 /// NM_178037 /// NM_178038 /// NM_178039 /// NM_178040 /// NR_027946 /// NR_027948 /// NR_027949	Hs.601216	chr12p13.3	ELKS/RAB6-interacting/CAST family member 1
ERRFI1	NM_018948.3	Hs.605445	chr1p36	ERBB Receptor Feedback Inhibitor 1
ESR2	NM_001040275 /// NM_001040276 /// NM_001437	Hs.660607	chr14q23.2	estrogen receptor 2 (ER beta)
ETV1	NM_001163147 /// NM_001163148 /// NM_001163149 /// NM_001163150 /// NM_001163151 /// NM_001163152 /// NM_004956	Hs.22634	chr7p21.3	ets variant 1
ETV4	NM_001079675 /// NM_001986	Hs.434059	chr17q21	ets variant 4
F2RL1	NM_005242	Hs.154299	chr5q13	coagulation factor II (thrombin) receptor-like 1
F2RL2	NM_004101	Hs.42502	chr5q13	coagulation factor II (thrombin) receptor-like 2
FCER1A	NM_002001	Hs.897	chr1q23	Fc fragment of IgE, high affinity I, receptor for; alpha polypeptide
FCGR2A	NM_001136219 /// NM_021642	Hs.352642	chr1q23	Fc fragment of IgG, low affinity IIa, receptor (CD32)
FEZ1	NM_005103 /// NM_022549	Hs.224008	chr11q24.2	fasciculation and elongation protein zeta 1 (zygin I)
FEZ2	NM_001042548 /// NM_005102	Hs.258563	chr2p21	fasciculation and elongation protein zeta 2 (zygin II)
FEZF1	NM_001024613.2 NM_001160264.1	Hs.553970	chr7q31.32	FEZ Family Zinc Finger 1
FEZF2	NM_018008	Hs.241523	chr3p14.2	FEZ family zinc finger 2
FFAR1	NM_005303.2	Hs.248127	chr19q13.1	Free Fatty Acid Receptor 1
FGF1	NM_000800 /// NM_001144892 /// NM_001144934 /// NM_001144935 /// NM_033136 /// NM_033137 /// NR_026695 /// NR_026696	Hs.483635	chr5q31	fibroblast growth factor 1 (acidic)
FGF2	NM_002006	Hs.284244	chr4q26-q27	fibroblast growth factor 2 (basic)
FGF5	NM_004464 /// NM_033143	Hs.37055	chr4q21	fibroblast growth factor 5
FGFR1	NM_001174063 /// NM_001174064 /// NM_001174065 /// NM_001174066 /// NM_001174067 /// NM_015850 /// NM_023105 /// NM_023106 /// NM_023107 /// NM_023108 /// NM_023110 /// NM_023111	Hs.264887	chr8p11.2-p11.1	fibroblast growth factor receptor 1
FGFR3	NM_000142 /// NM_001163213 /// NM_022965	Hs.1420	chr4p16.3	fibroblast growth factor receptor 3
FGFR4	NM_002011 /// NM_022963 /// NM_213647	Hs.165950	chr5q35.1-qter	fibroblast growth factor receptor 4
FIGF	NM_004469	Hs.11392	chrXp22.31	c-fos induced growth factor (vascular endothelial growth factor D)
FKBP1B	NM_001080473 /// NM_004116 /// NM_054033	Hs.407482	chr2p23.3	FK506 binding protein 1B, 12.6 kDa /// major facilitator superfamily domain containing 2B
FOLH1	NM_001014986 /// NM_004476	Hs.654487	chr11p11.2	folate hydrolase (prostate-specific membrane antigen) 1
FOXO3	NM_001455 /// NM_201559	Hs.220950	chr6q21	forkhead box O3
FPR1	NM_002029	Hs.753	chr19q13.4	formyl peptide receptor 1
FPR2	NM_001005738 /// NM_001462	Hs.99855	chr19q13.3-q13.4	formyl peptide receptor 2
FPR3	NM_002030	Hs.445466	chr19q13.3-q13.4	formyl peptide receptor 3
FRS2	NM_001042555 /// NM_006654	Hs.593446	chr12q15	fibroblast growth factor receptor substrate 2
FRS3	NM_006653	Hs.194208	chr6p21.1	fibroblast growth factor receptor substrate 3
FRYL	NM_015030	Hs.595553	chr4p11	FRY-like
G6PD	NM_000402 /// NM_001042351	Hs.461047	chrXq28	glucose-6-phosphate dehydrogenase
GAB1	NM_002039 /// NM_207123	Hs.618456	chr4q31.21	GRB2-associated binding protein 1
GABARAP	NM_007278	Hs.647421	chr17p13.1	GABA(A) receptor-associated protein
GABBR1	NM_001470 /// NM_021903 /// NM_021904 /// NM_021905	Hs.167017	chr6p21.31	gamma-aminobutyric acid (GABA) B receptor, 1
GABBR2	NM_005458	Hs.198612	chr9q22.1-q22.3	gamma-aminobutyric acid (GABA) B receptor, 2
GABRA1	NM_000806 /// NM_001127643 /// NM_001127644 /// NM_001127645 /// NM_001127646 /// NM_001127647 /// NM_001127648	Hs.175934	chr5q34-q35	gamma-aminobutyric acid (GABA) A receptor, alpha 1
GABRA2	NM_000807 /// NM_001114175	Hs.116250	chr4p12	gamma-aminobutyric acid (GABA) A receptor, alpha 2
GABRA3	NM_000808	Hs.123024	chrXq28	gamma-aminobutyric acid (GABA) A receptor, alpha 3
GABRA4	NM_000809	Hs.248112	chr4p12	gamma-aminobutyric acid (GABA) A receptor, alpha 4
GABRA5	NM_000810 /// NM_001165037	Hs.24969	chr15q11.2-q12	gamma-aminobutyric acid (GABA) A receptor, alpha 5
GABRA6	NM_000811	Hs.90791	chr5q34	gamma-aminobutyric acid (GABA) A receptor, alpha 6
GABRB1	NM_000812	Hs.27283	chr4p12	gamma-aminobutyric acid (GABA) A receptor, beta 1
GABRB2	NM_000813 /// NM_021911	Hs.303527	chr5q34	gamma-aminobutyric acid (GABA) A receptor, beta 2
GABRB3	NM_000814 /// NM_021912	Hs.302352	chr15q11.2-q12	gamma-aminobutyric acid (GABA) A receptor, beta 3
GABRD	NM_000815	Hs.113882	chr1p|1p36.3	gamma-aminobutyric acid (GABA) A receptor, delta
GABRE	NM_004961	Hs.22785	chrXq28	gamma-aminobutyric acid (GABA) A receptor, epsilon
GABRG1	NM_173536.3	Hs.375051	chr4p12	Gamma-Aminobutyric Acid (GABA) A Receptor, Gamma 1
GABRG2	NM_000816 /// NM_198903 /// NM_198904	Hs.7195	chr5q31.1-q33.1	gamma-aminobutyric acid (GABA) A receptor, gamma 2
GABRG3	NM_033223	Hs.569475	chr15q12	gamma-aminobutyric acid (GABA) A receptor, gamma 3
GABRP	NM_014211	Hs.26225	chr5q33-q34	gamma-aminobutyric acid (GABA) A receptor, pi
GABRQ	NM_018558	Hs.283081	chrXq28	gamma-aminobutyric acid (GABA) receptor, theta
GABRR1	NM_002042	Hs.99927	chr6q14-q21|6q13-q16.3	gamma-aminobutyric acid (GABA) receptor, rho 1
GABRR2	NM_002043	Hs.719891	chr6q14-q21|6q13-q16.3	gamma-aminobutyric acid (GABA) receptor, rho 2
GABRR3	NM_001105580.2	Hs.534578	chr3q11.2	Gamma-Aminobutyric Acid (GABA) A Receptor, Rho 3 (Gene/Pseudogene)
GAD1	NM_000817 /// NM_013445	Hs.420036	chr2q31	glutamate decarboxylase 1 (brain, 67kDa)
GAD2	NM_000818 /// NM_001134366	Hs.231829	chr10p11.23	glutamate decarboxylase 2 (pancreatic islets and brain, 65kDa)
GAL3ST1	NM_004861	Hs.17958	chr22q12.2	galactose-3-O-sulfotransferase 1
GALP	NM_001145546.1 NM_033106.3	Hs.283915	chr19q13.43	Galanin-Like Peptide
GALR1	NM_001480	Hs.272191	chr18q23	galanin receptor 1
GALR2	NM_003857	Hs.666366	chr17q25.3	galanin receptor 2
GALR3	NM_003614	Hs.158353	chr22q13.1	galanin receptor 3
GAP43	NM_001130064 /// NM_002045	Hs.134974	chr3q13.1-q13.2	growth associated protein 43
GAS1	NM_002048	Hs.65029	chr9q21.3-q22	growth arrest-specific 1
GAST	NM_000805	Hs.2681	chr17q21	gastrin
GBX2	NM_001485	Hs.184945	chr2q37	gastrulation brain homeobox 2
GCG	NM_002054	Hs.516494	chr2q36-q37	glucagon
GCGR	NM_000160	Hs.208	chr17q25	glucagon receptor
GCH1	NM_000161 /// NM_001024024 /// NM_001024070 /// NM_001024071	Hs.86724	chr14q22.1-q22.2	GTP cyclohydrolase 1
GCHFR	NM_005258	Hs.631717	chr15q15	GTP cyclohydrolase I feedback regulator
GDAP1	NM_001040875 /// NM_018972	Hs.168950	chr8q21.11	ganglioside-induced differentiation-associated protein 1
GDF7	NM_182828.2	Hs.447688	chr2p24.1	Growth Differentiation Factor 7
GDI1	NM_001493	Hs.74576	chrXq28	GDP dissociation inhibitor 1
GDNF	NM_000514 /// NM_199231 /// NM_199234	Hs.248114	chr5p13.1-p12	glial cell derived neurotrophic factor
GFAP	NM_001131019 /// NM_002055	Hs.514227	chr17q21	glial fibrillary acidic protein
GFRA1	NM_001145453 /// NM_005264 /// NM_145793	Hs.388347	chr10q26.11	GDNF family receptor alpha 1
GFRA2	NM_001165038 /// NM_001165039 /// NM_001495	Hs.441202	chr8p21.3	GDNF family receptor alpha 2
GFRA3	NM_001496	Hs.58042	chr5q31.1-q31.3	GDNF family receptor alpha 3
GHR	NM_000163	Hs.125180	chr5p13-p12	growth hormone receptor
GHRH	NM_001184731 /// NM_021081	Hs.37023	chr20q11.2	growth hormone releasing hormone
GHSR	NM_004122 /// NM_198407	Hs.248115	chr3q26.31	growth hormone secretagogue receptor
GIP	NM_004123	Hs.1454	chr17q21.3-q22	gastric inhibitory polypeptide
GIT1	NM_001085454 /// NM_014030	Hs.514051	chr17p11.2	G protein-coupled receptor kinase interacting ArfGAP 1
GJA1	NM_000165	Hs.74471	chr6q21-q23.2	gap junction protein, alpha 1, 43kDa
GLI1	NM_001160045 /// NM_001167609 /// NM_005269	Hs.632702	chr12q13.2-q13.3	GLI family zinc finger 1
GLI2	NM_005270	Hs.111867	chr2q14	GLI family zinc finger 2
GLI3	NM_000168	Hs.21509	chr7p13	GLI family zinc finger 3
GLIS1	NM_147193.2	Hs.306691	chr1p32.3	GLIS Family Zinc Finger 1
GLIS2	NM_032575.2	Hs.592087	16p13.3	GLIS Family Zinc Finger 2
GLP1R	NM_002062	Hs.389103	chr6p21	glucagon-like peptide 1 receptor
GLRA1	NM_000171 /// NM_001146040	Hs.121490	chr5q32	glycine receptor, alpha 1
GLRA2	NM_001118885 /// NM_001118886 /// NM_001171942 /// NM_002063	Hs.2700	chrXp22.1-p21.3	glycine receptor, alpha 2
GLRA3	NM_001042543 /// NM_006529	Hs.413099	chr4q33-q34	glycine receptor, alpha 3
GLRA4	NM_001024452.2 NM_001172285.1	Hs.533289	chrXq22.2	Glycine Receptor, Alpha 4
GLS	NM_014905	Hs.116448	chr2q32-q34	glutaminase
GLUD1	NM_005271	Hs.500409	chr10q23.3	glutamate dehydrogenase 1
GLUD2	NM_012084	Hs.368538	chrXq24-q25	glutamate dehydrogenase 2
GLUL	NM_001033044 /// NM_001033056 /// NM_002065	Hs.518525	chr1q31	glutamate-ammonia ligase
GMFB	NM_004124	Hs.151413	chr14q22.2	glia maturation factor, beta
GMPS	NM_003875	Hs.591314	chr3q24	guanine monphosphate synthetase
GNA11	NM_002067	Hs.650575	chr19p13.3	guanine nucleotide binding protein (G protein), alpha 11 (Gq class)
GNA12	NM_007353	Hs.487341	chr7p22.2	guanine nucleotide binding protein (G protein) alpha 12
GNA13	NM_006572	Hs.515018	chr17q24.3	guanine nucleotide binding protein (G protein), alpha 13
GNAI1	NM_002069	Hs.134587	chr7q21	guanine nucleotide binding protein (G protein), alpha inhibiting activity polypeptide 1
GNAI2	NM_001166425 /// NM_002070	Hs.77269	chr3p21	guanine nucleotide binding protein (G protein), alpha inhibiting activity polypeptide 2
GNAI3	NM_006496	Hs.73799	chr1p13	guanine nucleotide binding protein (G protein), alpha inhibiting activity polypeptide 3
GNAL	NM_001142339 /// NM_002071 /// NM_182978	Hs.136295	chr18p11.22-p11.21	guanine nucleotide binding protein (G protein), alpha activating activity polypeptide, olfactory type
GNAQ	NM_002072	Hs.269782	chr9q21	guanine nucleotide binding protein (G protein), q polypeptide
GNAS	NM_000516 /// NM_001077488 /// NM_001077489 /// NM_001077490 /// NM_016592 /// NM_080425 /// NM_080426 /// NR_003259	Hs.125898	chr20q13.3	GNAS complex locus
GNAT1	NM_000172 /// NM_144499	Hs.517978	chr3p21	guanine nucleotide binding protein (G protein), alpha transducing activity polypeptide 1
GNAT2	NM_005272	Hs.36973	chr1p13.1	guanine nucleotide binding protein (G protein), alpha transducing activity polypeptide 2
GNB1	NM_002074	Hs.430425	chr1p36.33	guanine nucleotide binding protein (G protein), beta polypeptide 1
GNB1L	NM_053004	Hs.105642	chr22q11.2	guanine nucleotide binding protein (G protein), beta polypeptide 1-like
GNB2	NM_005273	Hs.185172	chr7q21.3-q22.1|7q22	guanine nucleotide binding protein (G protein), beta polypeptide 2
GNB2L1	NM_006098	Hs.5662	chr5q35.3	guanine nucleotide binding protein (G protein), beta polypeptide 2-like 1
GNB3	NM_002075	Hs.631657	chr12p13	guanine nucleotide binding protein (G protein), beta polypeptide 3
GNB4	NM_021629.3	Hs.173030	chr3q26.33	Guanine Nucleotide Binding Protein (G Protein), Beta Polypeptide 4
GNB5	NM_006578 /// NM_016194	Hs.155090	chr15q21.2	guanine nucleotide binding protein (G protein), beta 5
GNB5	NM_006578 /// NM_016194	Hs.155090	chr15q21.2	guanine nucleotide binding protein (G protein), beta 5
GNG10	NM_001017998	Hs.534196	chr9q31.3	guanine nucleotide binding protein (G protein), gamma 10
GNG11	NM_004126	Hs.83381	chr7q21	guanine nucleotide binding protein (G protein), gamma 11
GNG12	NM_018841	Hs.431101	chr1p31.3	guanine nucleotide binding protein (G protein), gamma 12
GNG13	NM_016541	Hs.247888	chr16p13.3	guanine nucleotide binding protein (G protein), gamma 13
GNG2	NM_001243773.1 NM_001243774.1 NM_053064.4	Hs.187772	chr14q21	Guanine Nucleotide Binding Protein (G Protein), Gamma 2
GNG3	NM_012202	Hs.179915	chr11p11	guanine nucleotide binding protein (G protein), gamma 3
GNG4	NM_001098721 /// NM_001098722 /// NM_004485	Hs.159711	chr1q42.3	guanine nucleotide binding protein (G protein), gamma 4
GNG5	NM_005274	Hs.645427	chr1p22	guanine nucleotide binding protein (G protein), gamma 5
GNG7	NM_052847	Hs.515544	chr19p13.3	guanine nucleotide binding protein (G protein), gamma 7
GNRH1	NM_000825 /// NM_001083111	Hs.82963	chr8p21-p11.2	gonadotropin-releasing hormone 1 (luteinizing-releasing hormone)
GNRH2	NM_001501 /// NM_178331 /// NM_178332	Hs.129715	chr20p13	gonadotropin-releasing hormone 2
GOT2	NM_002080	Hs.599470	chr16q21	glutamic-oxaloacetic transaminase 2, mitochondrial (aspartate aminotransferase 2)
GPHN	NM_001024218 /// NM_020806	Hs.208765	chr14q23.3	gephyrin
GPI	NM_000175 /// NM_001184722	Hs.466471	chr19q13.1	glucose-6-phosphate isomerase
GPR111	NM_153839.6	---	chr 6p12.3	G Protein-Coupled Receptor 111
GPR112	NM_153834.3	Hs.381354	chrXq26.3	G Protein-Coupled Receptor 112
GPR113	NM_001145168.1 NM_001145169.1 NM_153835.3	Hs.631878	chr2p23.3	G Protein-Coupled Receptor 113
GPR114	NM_153837.1	Hs.187884	chr16q21	G Protein-Coupled Receptor 114
GPR115	NM_153838.3	Hs.150131	chr6p12.3	G Protein-Coupled Receptor 115
GPR124	NM_032777	Hs.274136	chr8p11.23	G protein-coupled receptor 124
GPR125	NM_145290	Hs.99195	chr4p15.2	G protein-coupled receptor 125
GPR126	NM_001032394 /// NM_001032395 /// NM_020455 /// NM_198569	Hs.723176	chr6q24.1	G protein-coupled receptor 126
GPR128	NM_032787.2	Hs.334511	chr3q12.2	G Protein-Coupled Receptor 128
GPR133	NM_198827.3	---	chr12q24.33	G Protein-Coupled Receptor 133
GPR139	NM_001002911.2	Hs.446875	chr16p12.3	G Protein-Coupled Receptor 139
GPR144	NM_001161808 /// XM_002342934 /// XM_002346195 /// XM_002347085	Hs.454099	chr9q33.3	G protein-coupled receptor 144
GPR176	NM_007223	Hs.37196	chr15q14-q15.1	G protein-coupled receptor 176
GPR182	NM_007264	Hs.483909	chr12q13.3	G protein-coupled receptor 182
GPR25	NM_005298	Hs.534316	chr1q32.1	G protein-coupled receptor 25
GPR37L1	NM_004767	Hs.132049	chr1q32.1	G protein-coupled receptor 37 like 1
GPR44	NM_004778	Hs.299567	chr11q12-q13.3	G protein-coupled receptor 44
GPR50	NM_004224	Hs.567390	chrXq28	G protein-coupled receptor 50
GPR56	NM_001145770 /// NM_001145771 /// NM_001145772 /// NM_001145773 /// NM_001145774 /// NM_005682 /// NM_201524 /// NM_201525	Hs.513633	chr16q12.2-q21	G protein-coupled receptor 56
GPR63	NM_001143957 /// NM_030784	Hs.632612	chr6q16.1-q16.3	G protein-coupled receptor 63
GPR64	NM_001079858 /// NM_001079859 /// NM_001079860 /// NM_001184833 /// NM_001184834 /// NM_001184835 /// NM_001184836 /// NM_001184837 /// NM_005756	Hs.146978	chrXp22.13	G protein-coupled receptor 64
GPR83	NM_016540.3	Hs.272385	chr11q21	G Protein-Coupled Receptor 83
GPR85	NM_001146265 /// NM_001146266 /// NM_001146267 /// NM_018970	Hs.152009	chr7q31	G protein-coupled receptor 85
GPR97	NM_170776	Hs.383403	chr16q21	G protein-coupled receptor 97
GPR98	NM_032119 /// NR_003149	Hs.591777	chr5q13	G protein-coupled receptor 98
GPRC6A	NM_001286354.1 NM_001286355.1 NM_148963.3	Hs.266745	chr6q22.1	G Protein-Coupled Receptor, Class C, Group 6, Member A
GPT	NM_005309	Hs.103502	chr8q24.3	glutamic-pyruvate transaminase (alanine aminotransferase)
GRB10	NM_001001549 /// NM_001001550 /// NM_001001555 /// NM_005311	Hs.164060	chr7p12-p11.2	growth factor receptor-bound protein 10
GRIA2	NM_000826 /// NM_001083619 /// NM_001083620	Hs.32763	chr4q32-q33	glutamate receptor, ionotropic, AMPA 2
GRIA3	NM_000828 /// NM_007325	Hs.377070	chrXq25-q26	glutamate receptor, ionotrophic, AMPA 3
GRIA4	NM_000829 /// NM_001077243 /// NM_001077244 /// NM_001112812	Hs.503743	chr11q22	glutamate receptor, ionotrophic, AMPA 4
GRID1	NM_017551.2	Hs.530653	chr10q22	Glutamate Receptor, Ionotropic, Delta 1
GRID2	NM_001510	Hs.480281	chr4q22	glutamate receptor, ionotropic, delta 2
GRIK3	NM_000831	Hs.128848	chr1p34-p33	glutamate receptor, ionotropic, kainate 3
GRIK4	NM_014619	Hs.568901	chr11q22.3	glutamate receptor, ionotropic, kainate 4
GRIK5	NM_002088	Hs.367799	chr19q13.2	glutamate receptor, ionotropic, kainate 5
GRIN1	NM_000832 /// NM_007327 /// NM_021569	Hs.558334	chr9q34.3	glutamate receptor, ionotropic, N-methyl D-aspartate 1
GRIN2A	NM_000833 /// NM_001134407 /// NM_001134408	Hs.411472	chr16p13.2	glutamate receptor, ionotropic, N-methyl D-aspartate 2A
GRIN2B	NM_000834	Hs.654430	chr12p12	glutamate receptor, ionotropic, N-methyl D-aspartate 2B
GRIN2C	NM_000835	Hs.436980	chr17q25	glutamate receptor, ionotropic, N-methyl D-aspartate 2C
GRIN2D	NM_000836	Hs.445015	chr19q13.1-qter	glutamate receptor, ionotropic, N-methyl D-aspartate 2D
GRIN3A	NM_133445.2	Hs.654783	chr9q31.1	Glutamate Receptor, Ionotropic, N-Methyl-D-Aspartate 3A
GRIN3B	NM_138690.1	Hs.660378	chr19p13.3	Glutamate Receptor, Ionotropic, N-Methyl-D-Aspartate 3B
GRINA	NM_000837 /// NM_001009184	Hs.594634	chr8q24.3	glutamate receptor, ionotropic, N-methyl D-aspartate-associated protein 1 (glutamate binding)
GRM1	NM_000838 /// NM_001114329	Hs.32945	chr6q24	glutamate receptor, metabotropic 1
GRM2	NM_000839 /// NM_001130063	Hs.121510	chr3p21.2	glutamate receptor, metabotropic 2
GRM3	NM_000840	Hs.590575	chr7q21.1-q21.2	glutamate receptor, metabotropic 3
GRM4	NM_000841	Hs.654847	chr6p21.3	glutamate receptor, metabotropic 4
GRM5	NM_000842 /// NM_001143831	Hs.147361	chr11q14.2-q14.3	glutamate receptor, metabotropic 5
GRM5	NM_000842 /// NM_001143831	Hs.147361	chr11q14.2-q14.3	glutamate receptor, metabotropic 5
GRM6	NM_000843	Hs.248131	chr5q35	glutamate receptor, metabotropic 6
GRM7	NM_000844 /// NM_181874	Hs.660131	chr3p26.1-p25.1	glutamate receptor, metabotropic 7
GRM8	NM_000845 /// NM_001127323 /// NM_001127326 /// NR_028041	Hs.449625	chr7q31.3-q32.1	glutamate receptor, metabotropic 8
GRP	NM_001012512 /// NM_001012513 /// NM_002091	Hs.153444	chr18q21.1-q21.32	gastrin-releasing peptide
GRPR	NM_005314	Hs.567282	chrXp22.2-p22.13	gastrin-releasing peptide receptor
GSK3B	NM_001146156 /// NM_002093	Hs.445733	chr3q13.3	glycogen synthase kinase 3 beta
GSR	NM_000637	Hs.271510	chr8p21.1	glutathione reductase
HBEGF	NM_001945	Hs.799	chr5q23	heparin-binding EGF-like growth factor
HCN4	NM_005477	Hs.86941	chr15q24-q25	hyperpolarization activated cyclic nucleotide-gated potassium channel 4
HCRT	NM_001524	Hs.158348	chr17q21	hypocretin (orexin) neuropeptide precursor
HCRTR1	NM_001525	Hs.388226	chr1p33	hypocretin (orexin) receptor 1
HCRTR2	NM_001526	Hs.151624	chr6p12	hypocretin (orexin) receptor 2
HDC	NM_002112	Hs.1481	chr15q21-q22	histidine decarboxylase
HHIP	NM_022475.2	Hs.507991	chr4q28-q32	Hedgehog Interacting Protein
HKR1	NM_181786.2	Hs.657027	chr19q13.12	GLI-Kruppel Zinc Finger Family Member
HNMT	NM_001024074 /// NM_001024075 /// NM_006895	Hs.42151	chr2q22.1	histamine N-methyltransferase
HOXA1	NM_005522 /// NM_153620	Hs.67397	chr7p15.3	homeobox A1
HOXA2	NM_006735	Hs.592177	chr7p15-p14	homeobox A2
HPCAL1	NM_002149 /// NM_134421	Hs.580427	chr2p25.1	hippocalcin-like 1
HPRT1	NM_000194	Hs.412707	chrXq26.1	hypoxanthine phosphoribosyltransferase 1
HRAS	NM_001130442 /// NM_005343 /// NM_176795	Hs.37003	chr11p15.5	v-Ha-ras Harvey rat sarcoma viral oncogene homolog
HRH1	NM_000861 /// NM_001098211 /// NM_001098212 /// NM_001098213	Hs.1570	chr3p25	histamine receptor H1
HRH2	NM_001131055 /// NM_022304	Hs.247885	chr5q35.2	histamine receptor H2
HRH3	NM_007232	Hs.251399	chr20q13.33	histamine receptor H3
HRH4	NM_001143828 /// NM_001160166 /// NM_021624	Hs.287388	chr18q11.2	histamine receptor H4
HSD3B2	NM_000198 /// NM_001166120	Hs.654399	chr1p13.1	hydroxy-delta-5-steroid dehydrogenase, 3 beta- and steroid delta-isomerase 2
HTR1A	NM_000524	Hs.247940	chr5q11.2-q13	5-hydroxytryptamine (serotonin) receptor 1A
HTR1B	NM_000863	Hs.123016	chr6q13	5-hydroxytryptamine (serotonin) receptor 1B
HTR1D	NM_000864	Hs.121482	chr1p36.3-p34.3	5-hydroxytryptamine (serotonin) receptor 1D
HTR1E	NM_000865	Hs.1611	chr6q14-q15	5-hydroxytryptamine (serotonin) receptor 1E
HTR1F	NM_000866	Hs.248136	chr3p12	5-hydroxytryptamine (serotonin) receptor 1F
HTR2A	NM_000621 /// NM_001165947	Hs.654586	chr13q14-q21	5-hydroxytryptamine (serotonin) receptor 2A
HTR2B	NM_000867	Hs.421649	chr2q36.3-q37.1	5-hydroxytryptamine (serotonin) receptor 2B
HTR2C	NM_000868	Hs.149037	chrXq24	5-hydroxytryptamine (serotonin) receptor 2C
HTR3A	NM_000869 /// NM_001161772 /// NM_213621	Hs.413899	chr11q23.1	5-hydroxytryptamine (serotonin) receptor 3A
HTR3B	NM_006028	Hs.241377	chr11q23.1	5-hydroxytryptamine (serotonin) receptor 3B
HTR3C	NM_130770.2	Hs.632579	chr3q27.1	5-Hydroxytryptamine (Serotonin) Receptor 3C, Ionotropic
HTR3D	NM_001145143.1 NM_001163646.1 NM_182537.2	Hs.448004	chr3q27.1	5-Hydroxytryptamine (Serotonin) Receptor 3D, Ionotropic
HTR3E	NM_001256613.1 NM_001256614.1 NM_182589.2 NM_198313.2 NM_198314.2	Hs.449179	chr3q27.1	5-Hydroxytryptamine (Serotonin) Receptor 3E, Ionotropic
HTR4	NM_000870 /// NM_001040169 /// NM_001040171 /// NM_001040172 /// NM_001040173 /// NM_001040174 /// NM_199453	Hs.483773	chr5q31-q33	5-hydroxytryptamine (serotonin) receptor 4
HTR5A	NM_024012	Hs.65791	chr7q36.1	5-hydroxytryptamine (serotonin) receptor 5A
HTR6	NM_000871	Hs.22180	chr1p36-p35	5-hydroxytryptamine (serotonin) receptor 6
ICA1	NM_001136020 /// NM_004968 /// NM_022307	Hs.487561	chr7p22	islet cell autoantigen 1, 69kDa
ID3	NM_002167	Hs.76884	chr1p36.13-p36.12	inhibitor of DNA binding 3, dominant negative helix-loop-helix protein
IDE	NM_001165946 /// NM_004969	Hs.500546	chr10q23-q25	insulin-degrading enzyme
IFNB1	NM_002176	Hs.93177	chr9p21	interferon, beta 1, fibroblast
IFNG	NM_000619	Hs.856	chr12q14	interferon, gamma
IGF1	NM_000618 /// NM_001111283 /// NM_001111284 /// NM_001111285	Hs.160562	chr12q22-q23	insulin-like growth factor 1 (somatomedin C)
IGF1R	NM_000875	Hs.643120	chr15q26.3	insulin-like growth factor 1 receptor
IGF2	NM_000612 /// NM_001007139 /// NM_001042376 /// NM_001127598 /// NR_003512	Hs.272259	chr11p15.5	insulin-like growth factor 2 (somatomedin A) /// INS-IGF2 readthrough transcript
IGF2R	NM_000876	Hs.487062	chr6q26	insulin-like growth factor 2 receptor
IGFBP2	NM_000597	Hs.438102	chr2q33-q34	insulin-like growth factor binding protein 2, 36kDa
IGFBP5	NM_000599	Hs.607212	chr2q33-q36	insulin-like growth factor binding protein 5
IGFBP7	NM_001553	Hs.479808	chr4q12	insulin-like growth factor binding protein 7
IL11RA	NM_001142784 /// NM_004512 /// NM_147162	Hs.591088	chr9p13	interleukin 11 receptor, alpha
IL1RN	NM_000577 /// NM_173841 /// NM_173842 /// NM_173843	Hs.81134	chr2q14.2	interleukin 1 receptor antagonist
IL6ST	NM_002184 /// NM_175767	Hs.532082	chr5q11	interleukin 6 signal transducer (gp130, oncostatin M receptor)
INHA	NM_002191	Hs.407506	chr2q33-q36	inhibin, alpha
INS	NM_000207	---	chr11p15.5	insulin
INSL3	NM_000215 /// NM_005543	Hs.515247	chr19p13.1 /// chr19p13.2-p12	insulin-like 3 (Leydig cell) /// Janus kinase 3
INSR	NM_000208 /// NM_001079817	Hs.465744	chr19p13.3-p13.2	insulin receptor
IRAK1	NM_001025242 /// NM_001025243 /// NM_001569	Hs.522819	chrXq28	interleukin-1 receptor-associated kinase 1
IRS1	NM_005544	Hs.471508	chr2q36	insulin receptor substrate 1
IRS2	NM_003749	Hs.442344	chr13q34	insulin receptor substrate 2
IRS4	NM_003604	Hs.460872	chrXq22.3	insulin receptor substrate 4	chr
ISL1	NM_002202	Hs.505	chr5q11.1	ISL LIM homeobox 1
ISL2	NM_145805.1	Hs.444677	chr15q23	ISL LIM Homeobox 2
ITGA4	NM_000885	Hs.440955	chr2q31.3	integrin, alpha 4 (antigen CD49D, alpha 4 subunit of VLA-4 receptor)
ITGB1	NM_002211 /// NM_033666 /// NM_033667 /// NM_033668 /// NM_033669 /// NM_133376	Hs.643813	chr10p11.2	integrin, beta 1 (fibronectin receptor, beta polypeptide, antigen CD29 includes MDF2, MSK12)
ITPR1	NM_001099952 /// NM_001168272 /// NM_002222	Hs.567295	chr3p26-p25	inositol 1,4,5-triphosphate receptor, type 1
ITPR2	NM_002223	Hs.512235	chr12p11	inositol 1,4,5-triphosphate receptor, type 2
ITPR3	NM_002224	Hs.65758	chr6p21	inositol 1,4,5-triphosphate receptor, type 3
ITSN1	NM_001001132 /// NM_003024	Hs.160324	chr21q22.1-q22.2	intersectin 1 (SH3 domain protein)
JUN	NM_002228	Hs.723911	chr1p32-p31	jun oncogene
JUNB	NM_002229	Hs.25292	chr19p13.2	jun B proto-oncogene
KAL1	NM_000216	Hs.521869	chrXp22.32	Kallmann syndrome 1 sequence
KALRN	NM_001024660 /// NM_003947 /// NM_007064 /// NR_028136	Hs.8004	chr3q21.2	kalirin, RhoGEF kinase
KCNA10	NM_005549	Hs.248140	chr1p13.1	potassium voltage-gated channel, shaker-related subfamily, member 10
KCNA2	NM_004974	Hs.248139	chr1p13	potassium voltage-gated channel, shaker-related subfamily, member 2
KCNA3	NM_002232	Hs.169948	chr1p13.3	potassium voltage-gated channel, shaker-related subfamily, member 3
KCNA4	NM_002233	Hs.592002	chr11p14	potassium voltage-gated channel, shaker-related subfamily, member 4
KCNA5	NM_002234	Hs.150208	chr12p13	potassium voltage-gated channel, shaker-related subfamily, member 5
KCNA6	NM_002235	Hs.306190	chr12p13	potassium voltage-gated channel, shaker-related subfamily, member 6
KCNA7	NM_031886.2	Hs.306973	chr19q13.3	Potassium Voltage-Gated Channel, Shaker-Related Subfamily, Member 7
KCNAB1	NM_003471 /// NM_172159 /// NM_172160	Hs.654519	chr3q26.1	potassium voltage-gated channel, shaker-related subfamily, beta member 1
KCNAB2	NM_003636 /// NM_172130	Hs.440497	chr1p36.3	potassium voltage-gated channel, shaker-related subfamily, beta member 2
KCNAB3	NM_004732	Hs.435074	chr17p13.1	potassium voltage-gated channel, shaker-related subfamily, beta member 3
KCNB1	NM_004975	Hs.84244	chr20q13.2	potassium voltage-gated channel, Shab-related subfamily, member 1
KCNB2	NM_004770	Hs.661102	chr8q13.2	potassium voltage-gated channel, Shab-related subfamily, member 2
KCND1	NM_004979	Hs.55276	chrXp11.23	potassium voltage-gated channel, Shal-related subfamily, member 1
KCND2	NM_012281	Hs.654739	chr7q31	potassium voltage-gated channel, Shal-related subfamily, member 2
KCND3	NM_004980 /// NM_172198	Hs.666367	chr1p13.3	potassium voltage-gated channel, Shal-related subfamily, member 3
KCNE1L	NM_012282	Hs.522753	chrXq22.3	KCNE1-like
KCNE2	NM_172201	Hs.551521	chr21q22.12	potassium voltage-gated channel, Isk-related family, member 2
KCNE3	NM_005472.4	Hs.523899	chr11q13.4	Potassium Voltage-Gated Channel, Isk-Related Family, Member 3
KCNE4	NM_080671	Hs.348522	chr2q36.3	potassium voltage-gated channel, Isk-related family, member 4
KCNF1	NM_002236	Hs.23735	chr2p25	potassium voltage-gated channel, subfamily F, member 1
KCNG1	NM_002237	Hs.118695	chr20q13	potassium voltage-gated channel, subfamily G, member 1
KCNG2	NM_012283	Hs.247905	chr18q22-q23	potassium voltage-gated channel, subfamily G, member 2
KCNG3	NM_133329.5 NM_172344.2	Hs.352633	chr2p21	Potassium Voltage-Gated Channel, Subfamily G, Member 3
KCNG4	NM_172347.2 NM_133490.2	Hs.335877	chr16q24.1	Potassium Voltage-Gated Channel, Subfamily G, Member 4
KCNH1	NM_002238 /// NM_172362	Hs.553187	chr1q32-q41	potassium voltage-gated channel, subfamily H (eag-related), member 1
KCNH2	NM_000238 /// NM_172056 /// NM_172057	Hs.647099	chr7q35-q36	potassium voltage-gated channel, subfamily H (eag-related), member 2
KCNH4	NM_012285	Hs.721566	chr17q21.2	potassium voltage-gated channel, subfamily H (eag-related), member 4
KCNH5	NM_139318.4 NM_172375.2 NM_172376.1	Hs.27043	chr14q23.2	potassium voltage-gated channel, subfamily H (eag-related), member 5
KCNH7	NM_033272.3 NM_173162.2	Hs.657413	chr2q24.2	potassium voltage-gated channel, subfamily H (eag-related), member 7
KCNJ1	NM_000220 /// NM_153764 /// NM_153765 /// NM_153766 /// NM_153767	Hs.527830	chr11q24	potassium inwardly-rectifying channel, subfamily J, member 1
KCNJ10	NM_002241	Hs.408960	chr1q22-q23	potassium inwardly-rectifying channel, subfamily J, member 10
KCNJ11	NM_000525.3 NM_001166290.1	Hs.248141	chr11p15.1	Potassium Inwardly-Rectifying Channel, Subfamily J, Member 11
KCNJ12	NM_021012 /// XM_001718636 /// XM_001720057 /// XM_002346221 /// XM_002347727	Hs.200629	chr17p11.2	Potassium Inwardly-Rectifying Channel, Subfamily J, Member 12
KCNJ13	NM_001172416 /// NM_001172417 /// NM_002242	Hs.467338	chr2q37	potassium inwardly-rectifying channel, subfamily J, member 13
KCNJ14	NM_013348 /// NM_170720	Hs.590945	chr19q13	potassium inwardly-rectifying channel, subfamily J, member 14
KCNJ15	NM_002243 /// NM_170736 /// NM_170737	Hs.411299	chr21q22.2	potassium inwardly-rectifying channel, subfamily J, member 15
KCNJ16	NM_018658 /// NM_170741 /// NM_170742	Hs.463985	chr17q23.1-q24.2	potassium inwardly-rectifying channel, subfamily J, member 16
KCNJ2	NM_000891	Hs.1547	chr17q23.1-q24.2	potassium inwardly-rectifying channel, subfamily J, member 2
KCNJ3	NM_002239	Hs.591606	chr2q24.1	potassium inwardly-rectifying channel, subfamily J, member 3
KCNJ4	NM_004981 /// NM_152868	Hs.32505	chr22q13.1	potassium inwardly-rectifying channel, subfamily J, member 4
KCNJ5	NM_000890	Hs.632109	chr11q24	potassium inwardly-rectifying channel, subfamily J, member 5
KCNJ6	NM_002240	Hs.658533	chr21q22.1|21q22.13-q22.2	potassium inwardly-rectifying channel, subfamily J, member 6
KCNJ8	NM_004982	Hs.102308	chr12p11.23	potassium inwardly-rectifying channel, subfamily J, member 8
KCNJ9	NM_004983	Hs.66726	chr1q21-q23	potassium inwardly-rectifying channel, subfamily J, member 9
KCNK3	NM_002246	Hs.645288	chr2p23	potassium channel, subfamily K, member 3
KCNK6	NM_004823.1	Hs.240395	chr19q13.1	potassium channel, subfamily K, member 6
KCNK9	NM_001282534.1	Hs.493037	chr8q24.3	potassium channel, subfamily K, member 9
KCNMA1	NM_001014797 /// NM_001161352 /// NM_001161353 /// NM_002247	Hs.144795	chr10q22.3	potassium large conductance calcium-activated channel, subfamily M, alpha member 1
KCNMB4	NM_014505	Hs.525529	chr12q	potassium large conductance calcium-activated channel, subfamily M, beta member 4
KCNN1	NM_002248	Hs.158173	chr19p13.1	potassium intermediate/small conductance calcium-activated channel, subfamily N, member 1
KCNN2	NM_021614 /// NM_170775	Hs.98280	chr5q22.3	potassium intermediate/small conductance calcium-activated channel, subfamily N, member 2
KCNQ5	NM_001160130.1 NM_001160132.1 NM_001160133.1 NM_001160134.1 NM_019842.3	Hs.445324	chr6q14	Potassium Voltage-Gated Channel, KQT-Like Subfamily, Member 5
KCNV1	NM_014379	Hs.13285	chr8q22.3-q24.1	potassium channel, subfamily V, member 1
KCNV2	NM_133497	Hs.624689	chr9p24.2	potassium channel, subfamily V, member 2
KDR	NM_002253	Hs.479756	chr4q11-q12	kinase insert domain receptor (a type III receptor tyrosine kinase)
KHSRP	NM_003685	Hs.723206	chr19p13.3	KH-type splicing regulatory protein
KIDINS220	NM_020738	Hs.9873	chr2p24	kinase D-interacting substrate, 220kDa
KIF1A	NM_004321	Hs.516802	chr2q37.3	kinesin family member 1A
KIF5B	NM_004521	Hs.327736	chr10pter-q22.1	kinesin family member 5B
KIF5C	NM_004522	Hs.660699	chr2q23.1	kinesin family member 5C
KIF7	NM_198525.2	Hs.513134	chr15q26.1	Kinesin Family Member 7
KIR2DL1	NM_014218.2	Hs.654605	chr19q13.4	killer cell immunoglobulin-like receptor, two domains, long cytoplasmic tail, 1
KIR2DL2	---	---	---	killer cell immunoglobulin-like receptor, two domains, long cytoplasmic tail, 2
KIR2DL3	NM_014511 /// NM_015868	Hs.654605	chr19q13.4	killer cell immunoglobulin-like receptor, two domains, long cytoplasmic tail, 3
KIR2DL5A	NM_020535.3		chr19p13.3	Killer Cell Immunoglobulin-Like Receptor, Two Domains, Long Cytoplasmic tail,5A
KIR2DL5B	NM_001018081.1		chr19p13.3	Killer Cell Immunoglobulin-Like Receptor, Two Domains, Long Cytoplasmic tail,5B
KISS1R	NM_032551.4	Hs.208229	chr19p13.3	Kisspeptins Receptor
KITLG	NM_000899 /// NM_003994	Hs.1048	chr12q22	KIT ligand
KLF7	NM_003709	Hs.471221	chr2q32	Kruppel-like factor 7 (ubiquitous)
KLK1	NM_002257	Hs.123107	chr19q13.3	kallikrein 1
KLK2	NM_001002231 /// NM_005551	Hs.515560	chr19q13.41	kallikrein-related peptidase 2
KLKB1	NM_000892	Hs.237642	chr4q34-q35	kallikrein B, plasma (Fletcher factor) 1
KNG1	NM_000893 /// NM_001102416 /// NM_001166451	Hs.77741	chr3q27	kininogen 1
KRAS	NM_004985 /// NM_033360	Hs.505033	chr12p12.1	v-Ki-ras2 Kirsten rat sarcoma viral oncogene homolog
L1CAM	NM_000425 /// NM_001143963 /// NM_024003	Hs.522818	chrXq28	L1 cell adhesion molecule
LAMB1	NM_002291	Hs.650585	chr7q22	laminin, beta 1
LDB1	NM_001113407 /// NM_003893	Hs.454418	chr10q24-q25	LIM domain binding 1
LEP	NM_000230	Hs.194236	chr7q31.3	leptin
LEPR	NM_001003679 /// NM_001003680 /// NM_002303	Hs.723178	chr1p31	leptin receptor
LHX1	NM_005568	Hs.443727	chr17q12	LIM homeobox 1
LHX2	NM_004789	Hs.696425	chr9q33-q34.1	LIM homeobox 2
LHX3	NM_014564 /// NM_178138	Hs.148427	chr9q34.3	LIM homeobox 3
LHX4	NM_033343.3	Hs.658487	chr1q25.2	LIM Homeobox Protein 4
LIF	NM_002309	Hs.2250	chr22q12.2	leukemia inhibitory factor (cholinergic differentiation factor)
LIFR	NM_001127671 /// NM_002310	Hs.133421	chr5p13-p12	leukemia inhibitory factor receptor alpha
LIMK1	NM_002314	Hs.647035	chr7q11.23	LIM domain kinase 1
LIMK2	NM_001031801 /// NM_005569 /// NM_016733	Hs.474596	chr22q12.2	LIM domain kinase 2
LIN7A	NM_004664	Hs.144333	chr12q21	lin-7 homolog A (C. elegans)
LIN7B	NM_022165	Hs.221737	chr19q13.3	lin-7 homolog B (C. elegans)
LIN7C	NM_018362	Hs.91393	chr11p14	lin-7 homolog C (C. elegans)
LINGO1	NM_032808.5	Hs.656765	chr15q24.3	Leucine Rich Repeat And Ig Domain Containing 1
LMX1A	NM_001033507.1 NM_001174069.1 NM_177398.3 NM_177399.2 XM_006711319.1		chr1q24.1	LIM Homeobox Transcription Factor 1, Alpha
LOC100129880	---	---	chr12q23.2	Neudesin Neurotrophic Factor Pseudogene
LOC399491	---	Hs.634612	chr16p13.1	GPS, PLAT And Transmembrane Domain-Containing Protein
LOC653562	---	---	---	---
LPAR1	NM_001401 /// NM_057159	Hs.126667	chr9q31.3	lysophosphatidic acid receptor 1
LPAR3	NM_012152	Hs.674915	chr1p22.3	lysophosphatidic acid receptor 3
LPHN1	NM_001008701 /// NM_014921	Hs.94229	chr19p13.2	latrophilin 1
LPHN2	NM_012302	Hs.24212	chr1p31.1	latrophilin 2
LPHN3	NM_015236	Hs.570770	chr4q13.1	latrophilin 3
LRP2	NM_004525	Hs.657729	chr2q24-q31	low density lipoprotein receptor-related protein 2
LRRC4C	NM_001258419.1 NM_020929.2		chr 11p12	Leucine Rich Repeat Containing 4C
LRTOMT	NM_001145307.4 NM_001145308.4 NM_001145309.3 NM_001145310.3 NM_001205138.3 NM_001271471.2 NM_145309.5 XM_006718471.1	Hs.317243	chr11q13.4	Leucine Rich Transmembrane And O-Methyltransferase Domain containing
LSAMP	NM_002338	Hs.26409	chr3q13.2-q21	limbic system-associated membrane protein
LYNX1	NM_023946.2 NM_177457.3 NM_177458.1 NM_177476.2 NM_177477.2	Hs.158665	chr 8q24.3	secreted Ly-6/UPAR Domain-Containing Protein 2
MAG	NM_002361 /// NM_080600	Hs.643440	chr19q13.1	myelin associated glycoprotein
MAGI2	NM_012301	Hs.603842	chr7q21	membrane associated guanylate kinase, WW and PDZ domain containing 2
MANF	NM_006010	Hs.436446	chr3p21.1	mesencephalic astrocyte-derived neurotrophic factor
MAOA	NM_000240	Hs.183109	chrXp11.3	monoamine oxidase A
MAOB	NM_000898	Hs.654473	chrXp11.23	monoamine oxidase B
MAP2	NM_001039538 /// NM_002374 /// NM_031845 /// NM_031847	Hs.368281	chr2q34-q35	microtubule-associated protein 2
MAP2K1	NM_002755	Hs.145442	chr15q22.1-q22.33	mitogen-activated protein kinase kinase 1
MAPK1	NM_002745 /// NM_138957	Hs.431850	chr22q11.2|22q11.21	mitogen-activated protein kinase 1
MAPK10	NM_002753 /// NM_138980 /// NM_138981 /// NM_138982	Hs.125503	chr4q22.1-q23	mitogen-activated protein kinase 10
MAPK14	NM_001315 /// NM_139012 /// NM_139013 /// NM_139014	Hs.485233	chr6p21.3-p21.2	mitogen-activated protein kinase 14
MAPK8IP3	NM_001040439 /// NM_015133	Hs.207763	chr16p13.3	mitogen-activated protein kinase 8 interacting protein 3
MAPKSP1	NM_021970 /// NR_024170	Hs.723128	chr4q23	MAPK scaffold protein 1
MAPT	NM_001123066 /// NM_001123067 /// NM_005910 /// NM_016834 /// NM_016835 /// NM_016841	Hs.101174	chr17q21.1	microtubule-associated protein tau
MARCKS	NM_002356	---	chr6q22.2	myristoylated alanine-rich protein kinase C substrate
MAS1	NM_002377	Hs.99900	chr6q25.3-q26	MAS1 oncogene
MAS1L	NM_052967.1	Hs.533297	chr 6p21	Mas-Related G-Protein Coupled Receptor MRG
MBP	NM_001025081 /// NM_001025090 /// NM_001025092 /// NM_001025100 /// NM_001025101 /// NM_002385	Hs.551713	chr18q23	myelin basic protein
MC1R	NM_002386	Hs.513829	chr16q24.3	melanocortin 1 receptor (alpha melanocyte stimulating hormone receptor)
MC2R	NM_000529	Hs.248144	chr18p11.2	melanocortin 2 receptor (adrenocorticotropic hormone)
MC3R	NM_019888	Hs.248018	chr20q13.2-q13.3	melanocortin 3 receptor
MC4R	NM_005912	Hs.532833	chr18q22	melanocortin 4 receptor
MC5R	NM_005913	Hs.248145	chr18p11.2	melanocortin 5 receptor
MCHR1	NM_005297	Hs.248122	chr22q13.2	melanin-concentrating hormone receptor 1
MCHR2	NM_001040179.1 NM_032503.2	Hs.591342	chr6q16	melanin-Concentrating Hormone Receptor 2
MDK	NM_001012333 /// NM_001012334 /// NM_002391	Hs.82045	chr11p11.2	midkine (neurite growth-promoting factor 2)
MECP2	NM_001110792 /// NM_004992	Hs.200716	chrXq28	methyl CpG binding protein 2 (Rett syndrome)
MEF2C	NM_001131005 /// NM_002397	Hs.649965	chr5q14	myocyte enhancer factor 2C
MERTK	NM_006343	Hs.306178	chr2q14.1	c-mer proto-oncogene tyrosine kinase
MET	NM_000245 /// NM_001127500	Hs.132966	chr7q31	met proto-oncogene (hepatocyte growth factor receptor)
METRN	NM_024042	Hs.533772	chr16p13.3	meteorin, glial cell differentiation regulator
MICAL1	NM_001159291 /// NM_022765	Hs.33476	chr6q21	microtubule associated monoxygenase, calponin and LIM domain containing 1
MKNK1	NM_001135553 /// NM_003684 /// NM_198973 /// NR_024174 /// NR_024176	Hs.371594	chr1p33	MAP kinase interacting serine/threonine kinase 1
MLN	NM_001040109 /// NM_001184698 /// NM_002418	Hs.2813	chr6p21.3	motilin
MLNR	NM_001507	Hs.248126	chr13q14-q21	motilin receptor
MME	NM_000902 /// NM_007287 /// NM_007288 /// NM_007289	Hs.307734	chr3q25.1-q25.2	membrane metallo-endopeptidase
MMP9	NM_004994	Hs.297413	chr20q11.2-q13.1	matrix metallopeptidase 9 (gelatinase B, 92kDa gelatinase, 92kDa type IV collagenase)
MNX1	NM_001165255 /// NM_005515	Hs.37035	chr7q36	motor neuron and pancreas homeobox 1
MRAS	NM_001085049 /// NM_012219	Hs.527021	chr3q22.3	muscle RAS oncogene homolog
MRGPRF	NM_001098515.1 NM_145015.4	Hs.118513	chr11q13.3	Mas-Related G-Protein Coupled Receptor Member F
MRGPRX1	NM_147199.3	---	chr11p15.1|11	Sensory Neuron-Specific G-Protein Coupled Receptor 3/4
MRGPRX2	NM_054030.2	Hs.350566	chr11p15.1	Mas-Related G Protein-Coupled Receptor G3
MT3	NM_005954	Hs.73133	chr16q13	metallothionein 3
MTHFR	NM_005957	Hs.214142	chr1p36.3	methylenetetrahydrofolate reductase (NAD(P)H)
MTNR1B	NM_005959	Hs.569039	chr11q21-q22	melatonin receptor 1B
MTOR	NM_004958	Hs.338207	chr1p36.2	Mechanistic target of rapamycin (serine/threonine kinase)
MUSK	NM_001166280 /// NM_001166281 /// NM_005592	Hs.521653	chr9q31.3-q32	muscle, skeletal, receptor tyrosine kinase
MYCBP2	NM_015057	Hs.591221	chr13q22	MYC binding protein 2
MYH10	NM_005964	Hs.16355	chr17p13	myosin, heavy chain 10, non-muscle
MYL10	NM_138403	Hs.247831	chr7q22.1	myosin, light chain 10, regulatory
MYL12B	NM_001144944 /// NM_001144945 /// NM_001144946 /// NM_033546	Hs.464472	chr18p11.31	myosin, light chain 12B, regulatory
MYL2	NM_000432	Hs.75535	chr12q24.11	myosin, light chain 2, regulatory, cardiac, slow
MYL3	NM_000258	Hs.517939	chr3p21.3-p21.2	myosin, light chain 3, alkali; ventricular, skeletal, slow
MYL4	NM_001002841 /// NM_002476	Hs.463300	chr17q21-qter	myosin, light chain 4, alkali; atrial, embryonic
MYL5	NM_002477	Hs.410970	chr4p16.3	myosin, light chain 5, regulatory
MYL6	NM_021019 /// NM_079423	Hs.632717	chr12q13.2	myosin, light chain 6, alkali, smooth muscle and non-muscle
MYL7	NM_021223	Hs.75636	chr7p21-p11.2	myosin, light chain 7, regulatory
MYL9	NM_006097 /// NM_181526	Hs.504687	chr20q11.23	myosin, light chain 9, regulatory
MYLK	NM_053025 /// NM_053026 /// NM_053027 /// NM_053028 /// NM_053031 /// NM_053032	Hs.477375	chr3q21	myosin light chain kinase
MYLK2	NM_033118.3	Hs.86092	chr20q13.31	myosin light chain kinase2
MYLK3	NM_182493	Hs.130465	chr16q11.2	myosin light chain kinase 3
MYLK4	NM_001012418.3	Hs.127830	chr 6p25.2	myosin light chain kinase 4
NAALAD2	NM_005467	Hs.503560	chr11q14.3-q21	N-acetylated alpha-linked acidic dipeptidase 2
NALCN	NM_052867.2	Hs.525146	chr 13q32.3	sodium leak channel, Non-Selective
NAV1	NM_001167738.1 NM_020443.4	Hs.585374	chr 1q32.3	Neuron Navigator 1
NAV2	NM_001111018 /// NM_001111019 /// NM_145117 /// NM_182964	Hs.502116	chr11p15.1	neuron navigator 2
NAV3	NM_014903	Hs.655301	chr12q14.3	Neuron navigator 3
NCAM1	NM_000615 /// NM_001076682 /// NM_181351	Hs.503878	chr11q23.1	neural cell adhesion molecule 1
NCK1	NM_006153	Hs.477693	chr3q21	NCK adaptor protein 1
NCK2	NM_001004720 /// NM_001004722 /// NM_003581	Hs.529244	chr2q12	NCK adaptor protein 2
NEFH	NM_021076	Hs.198760	chr22q12.2	neurofilament, heavy polypeptide
NEFM	NM_001105541 /// NM_005382	Hs.458657	chr8p21	neurofilament, medium polypeptide
NELF	NM_001130969 /// NM_001130970 /// NM_001130971 /// NM_001178064 /// NM_015537	Hs.455336	chr9q34.3	nasal embryonic LHRH factor
NENF	NM_013349 /// NR_026598	Hs.461787	chr1q32.3	neuron derived neurotrophic factor
NEO1	NM_001172623 /// NM_001172624 /// NM_002499	Hs.388613	chr15q22.3-q23	neogenin homolog 1 (chicken)
NES	NM_006617	Hs.527971	chr1q23.1	nestin
NEU1	NM_000434	Hs.520037	chr6p21.3	sialidase 1 (lysosomal sialidase)
NEU3	NM_006656	Hs.191074	chr11q13.5	sialidase 3 (membrane sialidase)
NEUROG2	NM_024019	Hs.567563	chr4q25	neurogenin 2
NF1	NM_000267 /// NM_001042492 /// NM_001128147	Hs.113577	chr17q11.2	neurofibromin 1
NFASC	NM_001005388 /// NM_001005389 /// NM_001160331 /// NM_001160332 /// NM_001160333 /// NM_015090	Hs.13349	chr1q32.1	neurofascin homolog (chicken)
NFAT5	NM_001113178 /// NM_006599 /// NM_138713 /// NM_138714 /// NM_173214	Hs.371987	chr16q22.1	nuclear factor of activated T-cells 5, tonicity-responsive
NFATC1	NM_006162 /// NM_172387 /// NM_172388 /// NM_172389 /// NM_172390	Hs.534074	chr18q23	nuclear factor of activated T-cells, cytoplasmic, calcineurin-dependent 1
NFATC2	NM_001136021.2 NM_001258292.1 NM_001258294.1 NM_001258295.1 NM_001258296.1 NM_001258297.1 NM_012340.4 NM_173091.3	---	chr20q13.2	nuclear factor of activated T-cells, cytoplasmic, calcineurin-dependent 2
NFATC3	NM_004555 /// NM_173163 /// NM_173164 /// NM_173165	Hs.632209	chr16q22.2	nuclear factor of activated T-cells, cytoplasmic, calcineurin-dependent 3
NFATC4	NM_001136022 /// NM_004554	Hs.77810	chr14q11.2	nuclear factor of activated T-cells, cytoplasmic, calcineurin-dependent 4
NGEF	NM_001114090.1 NM_019850.2	Hs.97316	chr2q37	Neuronal Guanine Nucleotide Exchange Factor
NGF	NM_002506	Hs.2561	chr1p13.1	nerve growth factor (beta polypeptide)
NGFR	NM_002507	Hs.415768	chr17q21-q22	nerve growth factor receptor
NKX2-1	NM_001079668 /// NM_003317 /// XM_002344771	Hs.94367	chr14q13	NK2 homeobox 1
NKX2-2	NM_002509	Hs.516922	chr20pter-q11.23	NK2 homeobox 2
NLGN1	NM_014932	Hs.478289	chr3q26.31	neuroligin 1
NLN	NM_020726.4	Hs.247460	chr 5q12.3	Neurolysin (Metallopeptidase M3 Family)
NMB	NM_021077 /// NM_205858	Hs.386470	chr15q22-qter	neuromedin B
NMBR	NM_002511	Hs.654478	chr6q21-qter	neuromedin B receptor
NMS	NM_001011717.1	Hs.567676	chr2q11.2	Neuromedin S
NMU	NM_006681	Hs.418367	chr4q12	neuromedin U
NMUR1	NM_006056	Hs.471619	chr2q37.1	neuromedin U receptor 1
NMUR2	NM_020167.4	---	chr5q33.1	neuromedin U receptor 2
NOG	NM_005450.4	Hs.248201	chr17q22	noggin
NOS1	NM_000620	Hs.654410	chr12q24.2-q24.31	nitric oxide synthase 1 (neuronal)
NOS2	NM_000625	Hs.709191	chr17q11.2-q12	nitric oxide synthase 2, inducible
NOS3	NM_000603 /// NM_001160109 /// NM_001160110 /// NM_001160111	Hs.647092	chr7q36	nitric oxide synthase 3 (endothelial cell)
NPB	NM_148896.3	---	chr17q25.3	neuropeptide B
NPBWR1	NM_005285.3	Hs.248117	chr8p22-q21.13	neuropeptides B/W Receptor 1
NPFF	NM_003717	Hs.104555	chr12q13.13	neuropeptide FF-amide peptide precursor
NPFFR1	NM_022146	Hs.302026	chr10q21-q22	neuropeptide FF receptor 1
NPFFR2	NM_001144756.1 NM_004885.2 NM_053036.2	Hs.99231	chr4q21	neuropeptide FF Receptor 2
NPR3	NM_000908	Hs.237028	chr5p14-p13	natriuretic peptide receptor C/guanylate cyclase C (atrionatriuretic peptide receptor C)
NPS	NM_001030013.1	Hs.643423	chr10q26.2	neuropeptide S
NPSR1	NM_207172.1 NM_207173.1	Hs.652373	chr7p14.3	neuropeptide S receptor1
NPTX1	NM_002522	Hs.514556	chr17q25.1-q25.2	neuronal pentraxin I
NPVF	NM_022150	Hs.60473	chr7p21-p15	neuropeptide VF precursor
NPW	NM_001099456.2	Hs.233533	chr 16p13.3	neuropeptide W
NPY	NM_000905	Hs.1832	chr7p15.1	neuropeptide Y
NPY5R	NM_006174	Hs.598503	chr4q31-q32	neuropeptide Y receptor Y5
NPY6R	---	Hs.643466	chr5q31.2	neuropeptide y receptor Y6 (Pseudogene)
NR3C1	NM_000176 /// NM_001018074 /// NM_001018075 /// NM_001018076 /// NM_001018077 /// NM_001020825 /// NM_001024094	Hs.122926	chr5q31.3	nuclear receptor subfamily 3, group C, member 1 (glucocorticoid receptor)
NR4A2	NM_006186	Hs.563344	chr2q22-q23	nuclear receptor subfamily 4, group A, member 2
NRAS	NM_002524	Hs.486502	chr1p13.2	neuroblastoma RAS viral (v-ras) oncogene homolog
NRCAM	NM_001037132 /// NM_001037133 /// NM_005010	Hs.21422	chr7q31.1-q31.2	neuronal cell adhesion molecule
NRF1	NM_001040110 /// NM_005011	Hs.654363	chr7q32	nuclear respiratory factor 1
NRG1	NM_001159995 /// NM_001159996 /// NM_001159999 /// NM_001160001 /// NM_001160002 /// NM_001160004 /// NM_001160005 /// NM_001160007 /// NM_001160008 /// NM_004495 /// NM_013956 /// NM_013957 /// NM_013958 /// NM_013959 /// NM_013960 /// NM_013961 /// NM_013962 /// NM_013964	Hs.453951	chr8p12	neuregulin 1
NRN1	NM_016588	Hs.103291	chr6p25.1	neuritin 1
NRP1	NM_001024628 /// NM_001024629 /// NM_003873	Hs.131704	chr10p12	neuropilin 1
NRP2	NM_003872 /// NM_018534 /// NM_201264 /// NM_201266 /// NM_201267 /// NM_201279	Hs.471200	chr2q33.3	neuropilin 2
NRTN	NM_004558	Hs.234775	chr19p13.3	neurturin
NRXN1	NM_001135659 /// NM_004801 /// NM_138735	Hs.637685	chr2p16.3	neurexin 1
NRXN2	NM_015080 /// NM_138732 /// NM_138734	Hs.372938	chr11q13	neurexin 2
NRXN3	NM_001105250 /// NM_004796 /// NM_138970	Hs.368307	chr14q31	neurexin 3
NSF	NM_006178	Hs.431279	chr17q21	N-ethylmaleimide-sensitive factor
NTF3	NM_001102654 /// NM_002527	Hs.99171	chr12p13	neurotrophin 3
NTF4	NM_006179.4	Hs.266902	chr19q13.3	neurotrophin 4
NTF6A	---	---	chr19q13.3	Neurotrophin 6 Alpha (Pseudogene)
NTF6B	---	---	chr19q13.3	Neurotrophin 6 Beta (Pseudogene)
NTF6G	---	---	chr19q13.3	Neurotrophin 6 Gamma (Pseudogene)
NTN1	NM_004822	Hs.660885	chr17p13-p12	netrin 1
NTN3	NM_006181	Hs.158336	chr16p13.3	netrin 3
NTN4	NM_021229.3	Hs.201034	chr12q22	netrin 4
NTNG1	NM_001113226 /// NM_001113228 /// NM_014917	Hs.657434	chr1p13.3	netrin G1
NTRK1	NM_001007792 /// NM_001012331 /// NM_002529	Hs.406293	chr1q21-q22	neurotrophic tyrosine kinase, receptor, type 1
NTRK2	NM_001007097 /// NM_001018064 /// NM_001018065 /// NM_001018066 /// NM_006180	Hs.494312	chr9q22.1	neurotrophic tyrosine kinase, receptor, type 2
NTRK3	NM_001007156 /// NM_001012338 /// NM_002530	Hs.410969	chr15q25	neurotrophic tyrosine kinase, receptor, type 3
NTS	NM_006183	Hs.80962	chr12q21	neurotensin
NTSR1	NM_002531	Hs.590869	chr20q13	neurotensin receptor 1 (high affinity)
NTSR2	NM_012344	Hs.131138	chr2p25.1	neurotensin receptor 2
NUDT14	NM_177533.4	Hs.526432	chr14q32.33	Nudix (Nucleoside Diphosphate Linked Moiety X)-Type Motif 14
NXPH1	NM_152745.2	Hs.487564	chr7p22	neurexophilin 1
NXPH2	NM_007226.2	Hs.435019	chr 2q22.1	neurexophilin 2
NXPH3	NM_007225	Hs.55069	chr17q21.33	neurexophilin 3
NXPH4	NM_007224	Hs.534396	chr12q13.3	neurexophilin 4
OAT	NM_000274 /// NM_001171814	Hs.523332	chr10q26	ornithine aminotransferase
OLIG1	NM_138983.2	Hs.56663	chr21q22.11	oligodendrocyte Transcription Factor 1
OLIG2	NM_005806	Hs.176977	chr21q22.11	oligodendrocyte lineage transcription factor 2
OPHN1	NM_002547	Hs.128824	chrXq12	oligophrenin 1
OPN1SW	NM_001708	Hs.656404	chr7q32.1	opsin 1 (cone pigments), short-wave-sensitive
OPN4	NM_001030015.2 NM_033282.3	Hs.283922	10q22	Opsin 4
OPRD1	NM_000911	Hs.372	chr1p36.1-p34.3	opioid receptor, delta 1
OPRK1	NM_000912	Hs.106795	chr8q11.2	opioid receptor, kappa 1
OPRL1	NM_000913 /// NM_182647	Hs.2859	chr20q13.33	opiate receptor-like 1
OPRM1	NM_000914 /// NM_001008503 /// NM_001008504 /// NM_001008505 /// NM_001145279 /// NM_001145280 /// NM_001145281 /// NM_001145282 /// NM_001145283 /// NM_001145284 /// NM_001145285 /// NM_001145286 /// NM_001145287	Hs.2353	chr6q24-q25	opioid receptor, mu 1
OSM	NM_020530	Hs.248156	chr22q12.2	oncostatin M
OTOF	NM_004802 /// NM_194248 /// NM_194322 /// NM_194323	Hs.91608	chr2p23.1	otoferlin
OTX2	NM_001270523.1 NM_001270524.1 NM_001270525.1 NM_021728.3 NM_172337.2	Hs.288655	14q22.3	Orthodenticle Homeobox 2
OXT	NM_000915	Hs.113216	chr20p13	oxytocin, prepropeptide
OXTR	NM_000916	Hs.2820	chr3p25	oxytocin receptor
P2RX1	NM_002558	Hs.41735	chr17p13.3	purinergic receptor P2X, ligand-gated ion channel, 1
P2RX2	NM_012226 /// NM_016318 /// NM_170682 /// NM_170683 /// NM_174872 /// NM_174873	Hs.258580	chr12q24.33	purinergic receptor P2X, ligand-gated ion channel, 2
P2RX3	NM_002559	Hs.146738	chr11q12	purinergic receptor P2X, ligand-gated ion channel, 3
P2RX4	NM_002560	Hs.321709	chr12q24.32	purinergic receptor P2X, ligand-gated ion channel, 4
P2RX5	NM_002561 /// NM_175080 /// NM_175081	Hs.408615	chr17p13.3	purinergic receptor P2X, ligand-gated ion channel, 5
P2RX6	NM_001159554 /// NM_005446	Hs.113275	chr22q11.21	purinergic receptor P2X, ligand-gated ion channel, 6
P2RX7	NM_002562	Hs.507102	chr12q24	purinergic receptor P2X, ligand-gated ion channel, 7
P2RY1	NM_002563	Hs.654526	chr3q25.2	purinergic receptor P2Y, G-protein coupled, 1
P2RY13	NM_176894	Hs.546396	chr3q24	purinergic receptor P2Y, G-protein coupled, 13
P2RY14	NM_001081455 /// NM_014879	Hs.2465	chr3q24-q25.1	purinergic receptor P2Y, G-protein coupled, 14
PAFAH1B1	NM_000430	Hs.77318	chr17p13.3	platelet-activating factor acetylhydrolase 1b, regulatory subunit 1 (45kDa)
PAH	NM_000277	Hs.603740	chr12q22-q24.2	phenylalanine hydroxylase
PAM	NM_000919 /// NM_001177306 /// NM_138766 /// NM_138821 /// NM_138822 /// NR_033440	Hs.369430	chr5q14-q21	peptidylglycine alpha-amidating monooxygenase
PARK2	NM_004562 /// NM_013987 /// NM_013988	Hs.132954	chr6q25.2-q27	Parkinson disease (autosomal recessive, juvenile) 2, parkin
PARK7	NM_001123377 /// NM_007262	Hs.419640	chr1p36.23	Parkinson disease (autosomal recessive, early onset) 7
PAX2	NM_000278 /// NM_003987 /// NM_003988 /// NM_003989 /// NM_003990	Hs.155644	chr10q24	paired box 2
PAX6	NM_000280 /// NM_001127612 /// NM_001604	Hs.270303	chr11p13	paired box 6
PC	NM_000920 /// NM_001040716 /// NM_022172	Hs.89890	chr11q13.4-q13.5	pyruvate carboxylase
PCLO	NM_014510 /// NM_033026	Hs.12376	chr7q11.23-q21.3	piccolo (presynaptic cytomatrix protein)
PCM1	NM_006197	Hs.491148	chr8p22-p21.3	pericentriolar material 1
PCSK1	NM_000439 /// NM_001177875 /// NM_001177876	Hs.78977	chr5q15-q21	proprotein convertase subtilisin/kexin type 1
PCSK1N	NM_013271	Hs.522640	chrXp11.23	proprotein convertase subtilisin/kexin type 1 inhibitor
PCSK2	NM_002594	Hs.315186	chr20p11.2	proprotein convertase subtilisin/kexin type 2
PDE4A	NM_001111307 /// NM_001111308 /// NM_001111309 /// NM_006202	Hs.89901	chr19p13.2	phosphodiesterase 4A, cAMP-specific (phosphodiesterase E2 dunce homolog, Drosophila)
PDE4B	NM_001037339 /// NM_001037340 /// NM_001037341 /// NM_002600	Hs.198072	chr1p31	phosphodiesterase 4B, cAMP-specific (phosphodiesterase E4 dunce homolog, Drosophila)
PDE4C	NM_000923 /// NM_001098818 /// NM_001098819	Hs.132584	chr19p13.11	phosphodiesterase 4C, cAMP-specific (phosphodiesterase E1 dunce homolog, Drosophila)
PDGFA	NM_002607 /// NM_033023	Hs.535898	chr7p22	platelet-derived growth factor alpha polypeptide
PDGFB	NM_002608 /// NM_033016	Hs.1976	chr22q12.3-q13.1|22q13.1	platelet-derived growth factor beta polypeptide (simian sarcoma viral (v-sis) oncogene homolog)
PDGFC	NM_016205	Hs.570855	chr4q32	platelet derived growth factor C
PDGFD	NM_025208 /// NM_033135	Hs.352298	chr11q22.3	platelet derived growth factor D
PDGFRB	NM_002609	Hs.509067	chr5q31-q32	platelet-derived growth factor receptor, beta polypeptide
PDYN	NM_024411	Hs.22584	chr20pter-p12	prodynorphin
PEA15	NM_003768	Hs.517216	chr1q21.1	phosphoprotein enriched in astrocytes 15
PEBP1	NM_002567	Hs.433863	chr12q24.23	phosphatidylethanolamine binding protein 1
PENK	NM_001135690 /// NM_006211	Hs.339831	chr8q23-q24	proenkephalin
PFN1	NM_005022	Hs.494691	chr17p13.3	profilin 1
PFN2	NM_002628 /// NM_053024	Hs.91747	chr3q25.1-q25.2	profilin 2
PFN3	NM_001029886.2	Hs.130196	chr 5q35.3	profilin 3
PFN4	NM_199346.1	Hs.442718	chr2p23.3	profilin 4
PGR	NM_000926	Hs.32405	chr11q22-q23	progesterone receptor
PHGDH	NM_006623	Hs.487296	chr1p12	phosphoglycerate dehydrogenase
PHOX2A	NM_005169	Hs.724866	chr11q13.2	paired-like homeobox 2a
PHOX2B	NM_003924	Hs.87202	chr4p12	paired-like homeobox 2b
PKD1	NM_000296 /// NM_001009944	Hs.75813	chr16p13.3	polycystic kidney disease 1 (autosomal dominant)
PKD1L1	NM_138295.3	Hs.195979	chr7p12.3	polycystic kidney disease 1 Like 1
PKD1L2	NM_001076780.1 NM_001278423.1 NM_001278425.1 NM_052892.3 NM_182740.1	Hs.413525	chr16q23.2	polycystic kidney disease 1 Like 2
PKD1L3	NM_181536.1	---	chr16q22.2	polycystic kidney disease 1 Like 3
PKDREJ	NM_006071	Hs.241383	chr22q13.31	polycystic kidney disease (polycystin) and REJ homolog (sperm receptor for egg jelly homolog, sea urchin)
PLA2G10	NM_003561	Hs.567366	chr16p13.1-p12	phospholipase A2, group X
PLA2G6	NM_001004426 /// NM_003560	Hs.170479	chr22q13.1	phospholipase A2, group VI (cytosolic, calcium-independent)
PLAT	NM_000930 /// NM_033011	Hs.491582	chr8p12	plasminogen activator, tissue
PLAU	NM_001145031 /// NM_002658	Hs.77274	chr10q24	plasminogen activator, urokinase
PLAUR	NM_001005376 /// NM_001005377 /// NM_002659	Hs.466871	chr19q13	plasminogen activator, urokinase receptor
PLG	NM_000301 /// NM_001168338	Hs.143436	chr6q26	plasminogen
PLP1	NM_000533 /// NM_001128834 /// NM_199478	Hs.1787	chrXq22	proteolipid protein 1
PLXNA1	NM_032242	Hs.432329	chr3q21.3	plexin A1
PLXNA2	NM_025179	Hs.497626	chr1q32.2	plexin A2
PLXNA3	NM_017514	Hs.632839	chrXq28	plexin A3
PLXNA4	NM_001105543.1 NM_020911.1 NM_181775.3	Hs.511454	chr7q32.3	plexin A4
PLXNB1	NM_001130082 /// NM_002673	Hs.476209	chr3p21.31	plexin B1
PLXNB2	NM_012401	Hs.3989	chr22q13.33	Plexin B2
PLXNB3	NM_001163257 /// NM_005393	Hs.632833	chrXq28	plexin B3
PLXNC1	NM_005761	Hs.584845	chr12q23.3	plexin C1
PLXND1	NM_015103	Hs.301685	chr3q22.1	plexin D1
PMCH	NM_002674	Hs.707990	chr12q23-q24	pro-melanin-concentrating hormone
PNOC	NM_006228	Hs.536937	chr8p21	prepronociceptin
PNPO	NM_018129	Hs.631742	chr17q21.32	pyridoxamine 5'-phosphate oxidase
POMC	NM_000939 /// NM_001035256	Hs.1897	chr2p23.3	proopiomelanocortin
PPARD	NM_001171818 /// NM_001171819 /// NM_001171820 /// NM_006238 /// NM_177435	Hs.696032	chr6p21.2-p21.1	peroxisome proliferator-activated receptor delta
PPFIA1	NM_003626 /// NM_177423	Hs.530749	chr11q13.3	protein tyrosine phosphatase, receptor type, f polypeptide (PTPRF), interacting protein (liprin), alpha 1
PPFIA2	NM_003625	Hs.506216	chr12q21.31	protein tyrosine phosphatase, receptor type, f polypeptide (PTPRF), interacting protein (liprin), alpha 2
PPFIA3	NM_003660	Hs.413748	chr19q13.33	protein tyrosine phosphatase, receptor type, f polypeptide (PTPRF), interacting protein (liprin), alpha 3
PPFIBP1	NM_003622 /// NM_177444 /// XR_015484 /// XR_037707 /// XR_037871	Hs.172445	chr12p11.23 /// chr12p11.23-p11.22	similar to PTPRF interacting protein binding protein 1 /// PTPRF interacting protein, binding protein 1 (liprin beta 1)
PPP1R1B	NM_001242464.1 NM_032192.3 NM_181505.3	Hs.286192	chr17q12	Protein Phosphatase 1, Regulatory (Inhibitor) Subunit 1B
PPP2CA	NM_002715	Hs.105818	chr5q31.1	protein phosphatase 2, catalytic subunit, alpha isozyme
PPP3CA	NM_000944 /// NM_001130691 /// NM_001130692	Hs.435512	chr4q21-q24	protein phosphatase 3, catalytic subunit, alpha isozyme
PPP3CB	NM_001142353 /// NM_001142354 /// NM_021132	Hs.500067	chr10q21-q22	protein phosphatase 3, catalytic subunit, beta isozyme
PPP3CC	NM_005605	Hs.723883	chr8p21.3	protein phosphatase 3, catalytic subunit, gamma isozyme
PPP3R1	NM_000945	Hs.280604	chr2p15	protein phosphatase 3, regulatory subunit B, alpha
PPP3R2	NM_147180.2	Hs.151167	chr9q31.1	protein phosphatase 3, regulatory subunit B, beta
PPT1	NM_000310 /// NM_001142604	Hs.3873	chr1p32	palmitoyl-protein thioesterase 1
PPY	NM_002722	Hs.558368	chr17q21	pancreatic polypeptide
PPY2	NR_002181	Hs.20588	chr17q11	pancreatic polypeptide 2
PPYR1	NM_005972	Hs.524719	chr10q11.2	pancreatic polypeptide receptor 1
PREP	NM_002726	Hs.436564	chr6q22	prolyl endopeptidase
PRIMA1	NM_178004.1 NM_178013.3	Hs.432401	chr14q32.12	proline Rich Membrane Anchor 1
PRKACA	NM_002730 /// NM_207518	Hs.631630	chr19p13.1	protein kinase, cAMP-dependent, catalytic, alpha
PRL	NM_000948 /// NM_001163558	Hs.1905	chr6p22.2-p21.3	prolactin
PRLH	NM_015893	Hs.247710	chr2q37.3	prolactin releasing hormone
PRLHR	NM_004248.2	Hs.248119	chr10q26.13	prolactin Releasing Hormone Receptor
PROK1	NM_032414.2	Hs.514793	chr1p21	prokineticin 1
PROK2	NM_001126128.1 NM_021935.3	Hs.528665	chr3p13	prokineticin 2
PROKR1	NM_138964.2	---	chr2p13.1	prokineticin Receptor 1
PROKR2	NM_144773.2	Hs.375029	chr 20p12.3	prokineticin Receptor 2
PROP1	NM_006261	Hs.158301	chr5q35.3	PROP paired-like homeobox 1
PRPH	NM_006262	Hs.37044	chr12q12-q13	peripherin
PSAP	NM_001042465 /// NM_001042466 /// NM_002778	Hs.523004	chr10q21-q22	prosaposin
PSEN1	NM_000021 /// NM_007318	Hs.3260	chr14q24.3	presenilin 1
PSIP1	NM_001128217 /// NM_021144 /// NM_033222	Hs.658434	chr9p22.3	PC4 and SFRS1 interacting protein 1
PSPN	NM_004158	Hs.248159	chr19p13.3	persephin
PTCH1	NM_000264 /// NM_001083602 /// NM_001083603 /// NM_001083604 /// NM_001083605 /// NM_001083606 /// NM_001083607	Hs.494538	chr9q22.3	patched homolog 1 (Drosophila)
PTCH2	NM_001166292 /// NM_003738	Hs.591497	chr1p33-p34	patched homolog 2 (Drosophila)
PTGER3	NM_000957 /// NM_001126044 /// NM_198712 /// NM_198713 /// NM_198714 /// NM_198715 /// NM_198716 /// NM_198717 /// NM_198718 /// NM_198719 /// NR_028292 /// NR_028293 /// NR_028294	Hs.445000	chr1p31.2	prostaglandin E receptor 3 (subtype EP3)
PTGIR	NM_000960	Hs.458324	chr19q13.3	prostaglandin I2 (prostacyclin) receptor (IP)
PTGS1	NM_000962 /// NM_080591	Hs.201978	chr9q32-q33.3	prostaglandin-endoperoxide synthase 1 (prostaglandin G/H synthase and cyclooxygenase)
PTGS2	NM_000963	Hs.196384	chr1q25.2-q25.3	prostaglandin-endoperoxide synthase 2 (prostaglandin G/H synthase and cyclooxygenase)
PTH2	NM_178449.3	Hs.339845	chr19q13.33	parathyroid Hormone 2
PTH2R	NM_005048	Hs.570296	chr2q33	parathyroid hormone 2 receptor
PTHLH	NM_002820 /// NM_198964 /// NM_198965 /// NM_198966	Hs.591159	chr12p12.1-p11.2	parathyroid hormone-like hormone
PTK2	NM_005607 /// NM_153831	Hs.395482	chr8q24-qter	PTK2 protein tyrosine kinase 2
PTK2B	NM_004103 /// NM_173174 /// NM_173175 /// NM_173176	Hs.491322	chr8p21.1	PTK2B protein tyrosine kinase 2 beta
PTN	NM_002825	Hs.371249	chr7q33-q34	pleiotrophin
PTPN1	NM_002827	Hs.417549	chr20q13.1-q13.2	Protein tyrosine phosphatase, non-receptor type 1
PTPN11	NM_002834	Hs.506852	chr12q24	protein tyrosine phosphatase, non-receptor type 11
PTPN2	NM_002828 /// NM_080422 /// NM_080423	Hs.654527	chr18p11.3-p11.2	protein tyrosine phosphatase, non-receptor type 2
PTPRA	NM_002836 /// NM_080840 /// NM_080841	Hs.269577	chr20p13	protein tyrosine phosphatase, receptor type, A
PTPRB	NM_001109754 /// NM_002837	Hs.434375	chr12q15-q21	protein tyrosine phosphatase, receptor type, B
PTPRF	NM_002840 /// NM_130440	Hs.272062	chr1p34	protein tyrosine phosphatase, receptor type, F
PTPRG	NM_002841	Hs.595541	chr3p21-p14	protein tyrosine phosphatase, receptor type, G
PTPRK	NM_001135648 /// NM_002844	Hs.155919	chr6q22.2-q22.3	protein tyrosine phosphatase, receptor type, K
PTPRM	NM_001105244 /// NM_002845	Hs.49774	chr18p11.2	protein tyrosine phosphatase, receptor type, M
PTPRN	NM_002846	Hs.89655	chr2q35-q36.1	protein tyrosine phosphatase, receptor type, N
PTPRN2	NM_002847 /// NM_130842 /// NM_130843	Hs.490789	chr7q36	protein tyrosine phosphatase, receptor type, N polypeptide 2
PTPRR	NM_002849 /// NM_130846	Hs.506076	chr12q15	protein tyrosine phosphatase, receptor type, R
PTPRS	NM_002850 /// NM_130853 /// NM_130854 /// NM_130855	Hs.724512	chr19p13.3	protein tyrosine phosphatase, receptor type, S
PTPRT	NM_007050 /// NM_133170	Hs.526879	chr20q12-q13	protein tyrosine phosphatase, receptor type, T
PTPRU	NM_005704 /// NM_133177 /// NM_133178	Hs.19718	chr1p35.3-p35.1	protein tyrosine phosphatase, receptor type, U
PTPRZ1	NM_002851	Hs.489824	chr7q31.3	protein tyrosine phosphatase, receptor-type, Z polypeptide 1
PTS	NM_000317	Hs.503860	chr11q22.3-q23.3	6-pyruvoyltetrahydropterin synthase
PVALB	NM_002854	Hs.295449	chr22q12-q13.1|22q13.1	parvalbumin
PVR	NM_001135768 /// NM_001135769 /// NM_001135770 /// NM_006505	Hs.171844	chr19q13.2	poliovirus receptor
PVRL1	NM_002855 /// NM_203285 /// NM_203286	Hs.334846	chr11q23.3	poliovirus receptor-related 1 (herpesvirus entry mediator C)
PVRL2	NM_001042724 /// NM_002856	Hs.655455	chr19q13.2	poliovirus receptor-related 2 (herpesvirus entry mediator B)
PXN	NM_001080855 /// NM_002859 /// NM_025157	Hs.446336	chr12q24.31	paxillin
PYGB	NM_002862	Hs.368157	chr20p11.2-p11.1	phosphorylase, glycogen; brain
PYY	NM_004160	Hs.169249	chr17q21.1	peptide YY
PYY2	NR_003064	Hs.157195	chr17q11	peptide YY, 2 (seminalplasmin)
QDPR	NM_000320	Hs.75438	chr4p15.31	quinoid dihydropteridine reductase
QRFP	NM_198180.1	Hs.660704	chr9q34.12	pyroglutamylated RF amide peptide
QRFPR	NM_198179.2	Hs.368977	chr4q27	pyroglutamylated RF amide peptide receptor
RAB10	NM_016131.4	Hs.467960	chr2p23.3	RAB10, member RAS oncogene family
RAB14	NM_016322	Hs.371563	chr9q32-q34.11	RAB14, member RAS oncogene family
RAB3A	NM_002866	Hs.27744	chr19p13.2	RAB3A, member RAS oncogene family
RAB3B	NM_002867	Hs.123072	chr1p32-p31	RAB3B, member RAS oncogene family
RAB3GAP1	NM_001172435 /// NM_012233	Hs.306327	chr2q21.3	RAB3 GTPase activating protein subunit 1 (catalytic)
RAB3GAP2	NM_012414	Hs.654849	chr1q41	RAB3 GTPase activating protein subunit 2 (non-catalytic)
RAB5A	NM_004162	Hs.475663	chr3p24-p22	RAB5A, member RAS oncogene family
RAB8A	NM_005370	Hs.642874	chr19p13.1	RAB8A, member RAS oncogene family
RAB8B	NM_016530	Hs.389733	chr15q22.2	RAB8B, member RAS oncogene family
RAC1	NM_006908 /// NM_018890	Hs.413812	chr7p22	ras-related C3 botulinum toxin substrate 1 (rho family, small GTP binding protein Rac1)
RAC2	NM_002872	Hs.517601	chr22q13.1	ras-related C3 botulinum toxin substrate 2 (rho family, small GTP binding protein Rac2)
RAC3	NM_005052	Hs.45002	chr17q25.3	ras-related C3 botulinum toxin substrate 3 (rho family, small GTP binding protein Rac3)
RAF1	NM_002880	Hs.159130	chr3p25	v-raf-1 murine leukemia viral oncogene homolog 1
RAP1A	NM_001010935 /// NM_002884	Hs.190334	chr1p13.3	RAP1A, member of RAS oncogene family
RAP1B	NM_001010942 /// NM_015646	Hs.369920	chr12q14	RAP1B, member of RAS oncogene family
RAPGEF3	NM_001098531 /// NM_001098532 /// NM_006105	Hs.8578	chr12q13.1	Rap guanine nucleotide exchange factor (GEF) 3
RAPSN	NM_005055 /// NM_032645	Hs.81218	chr11p11.2-p11.1	receptor-associated protein of the synapse
RARA	NM_000964 /// NM_001024809 /// NM_001145301 /// NM_001145302	Hs.654583	chr17q21	retinoic acid receptor, alpha
RARRES1	NM_002888 /// NM_206963	Hs.131269	chr3q25.32	retinoic acid receptor responder (tazarotene induced) 1
RASA1	NM_002890 /// NM_022650	Hs.664080	chr5q13.3	RAS p21 protein activator (GTPase activating protein) 1
RELN	NM_005045 /// NM_173054	Hs.655654	chr7q22	reelin
REST	NM_005612	Hs.631513	chr4q12	RE1-silencing transcription factor
RET	NM_020630 /// NM_020975	Hs.350321	chr10q11.2	ret proto-oncogene
RGMA	NM_001166283.1 NM_001166286.1 NM_001166287.1 NM_001166288.1 NM_001166289.1 NM_020211.2	Hs.271277	chr15q26.1	Repulsive Guidance Molecule Family Member A
RGMB	NM_001012761.2 NM_173670.2	Hs.526902	chr5q15	Repulsive Guidance Molecule Family Member B
RGS3	NM_017790 /// NM_021106 /// NM_130795 /// NM_134427 /// NM_144488 /// NM_144489	Hs.494875	chr9q32	regulator of G-protein signaling 3
RHO	NM_000539	Hs.247565	chr3q21-q24	rhodopsin
RHOA	NM_001664	Hs.247077	chr3p21.3	ras homolog gene family, member A
RHOB	NM_004040	Hs.502876	chr2p24	ras homolog gene family, member B
RIC3	NM_001135109 /// NM_024557	Hs.231850	chr11p15.4	resistance to inhibitors of cholinesterase 3 homolog (C. elegans)
RIMS1	NM_001168407 /// NM_001168408 /// NM_001168409 /// NM_001168410 /// NM_001168411 /// NM_014989	Hs.485729	chr6q12-q13	regulating synaptic membrane exocytosis 1
RIMS3	NM_014747	Hs.654808	chr1pter-p22.2	regulating synaptic membrane exocytosis 3
RIMS4	NM_001205317.1 NM_182970.3	Hs.517065	chr20q13.12	regulating synaptic membrane exocytosis 4
RLN3	NM_080864.2	Hs.352155	chr19p13.2	relaxin 3
RND1	NM_014470	Hs.124940	chr12q12-q13	Rho family GTPase 1
RNF40	NM_014771	Hs.65238	chr16p11.2-p11.1	ring finger protein 40
ROBO1	NM_001145845 /// NM_002941 /// NM_133631	Hs.13640	chr3p12	roundabout, axon guidance receptor, homolog 1 (Drosophila)
ROBO2	NM_001128929.3 NM_001290039.1 NM_001290040.1 NM_001290065.1 NM_002942.4	Hs.13305	chr3p12.3	roundabout, axon guidance receptor, homolog 2 (Drosophila)
ROBO3	NM_022370	Hs.435621	chr11q24.2	roundabout, axon guidance receptor, homolog 3 (Drosophila)
ROBO4	NM_019055	Hs.524121	chr11q24.2	roundabout homolog 4, magic roundabout (Drosophila)
ROCK1	NM_005406	Hs.306307	chr18q11.1	Rho-associated, coiled-coil containing protein kinase 1
ROCK2	NM_004850	Hs.58617	chr2p24	Rho-associated, coiled-coil containing protein kinase 2
ROR1	NM_001083592 /// NM_005012	Hs.654491	chr1p32-p31	receptor tyrosine kinase-like orphan receptor 1
ROR2	NM_004560	Hs.98255	chr9q22	receptor tyrosine kinase-like orphan receptor 2
RORA	NM_002943 /// NM_134260 /// NM_134261 /// NM_134262	Hs.560343	chr15q22.2	RAR-related orphan receptor A
RPH3A	NM_001143854 /// NM_014954	Hs.21239	chr12q24.13	rabphilin 3A homolog (mouse)
RPL24	NM_000986	Hs.649475	chr3q12	ribosomal protein L24
RPS27A	NM_001135592 /// NM_001177413 /// NM_002954	Hs.311640	chr2p16	ribosomal protein S27a
RPS6KA1	NM_001006665 /// NM_002953	Hs.149957	chr1p	ribosomal protein S6 kinase, 90kDa, polypeptide 1
RPS6KA2	NM_001006932 /// NM_021135	Hs.655277	chr6q27	ribosomal protein S6 kinase, 90kDa, polypeptide 2
RPS6KA3	NM_004586	Hs.445387	chrXp22.2-p22.1	ribosomal protein S6 kinase, 90kDa, polypeptide 3
RPS6KA4	NM_001006944 /// NM_003942	Hs.105584	chr11q11-q13	ribosomal protein S6 kinase, 90kDa, polypeptide 4
RPS6KA6	NM_014496	Hs.234478	chrXq21	ribosomal protein S6 kinase, 90kDa, polypeptide 6
RRAS	NM_006270	Hs.515536	chr19q13.3-qter	related RAS viral (r-ras) oncogene homolog
RRAS2	NM_001102669 /// NM_001177314 /// NM_001177315 /// NM_012250	Hs.502004	chr11p15.2	related RAS viral (r-ras) oncogene homolog 2
RUNX3	NM_001031680 /// NM_004350	Hs.170019	chr1p36	runt-related transcription factor 3
S100A12	NM_005621	Hs.19413	chr1q21	S100 calcium binding protein A12
S1PR1	NM_001400	Hs.154210	chr1p21	sphingosine-1-phosphate receptor 1
SCG2	NM_003469	Hs.516726	chr2q35-q36	secretogranin II
SCG5	NM_001144757 /// NM_003020	Hs.156540	chr15q13-q14	secretogranin V (7B2 protein)
SCNN1G	NM_001039	Hs.371727	chr16p12	sodium channel, nonvoltage-gated 1, gamma
SCTR	NM_002980	Hs.42091	chr2q14.1	secretin receptor
SDC2	NM_002998	Hs.1501	chr8q22-q23	syndecan 2
SDCBP	NM_001007067 /// NM_001007068 /// NM_001007069 /// NM_001007070 /// NM_005625	Hs.200804	chr8q12	syndecan binding protein (syntenin)
SEMA3B	NM_001005914 /// NM_004636	Hs.82222	chr3p21.3	sema domain, immunoglobulin domain (Ig), short basic domain, secreted, (semaphorin) 3B
SEMA3C	NM_006379	Hs.269109	chr7q21-q31	sema domain, immunoglobulin domain (Ig), short basic domain, secreted, (semaphorin) 3C
SEMA3D	NM_152754	Hs.201340	chr7q21.11	sema domain, immunoglobulin domain (Ig), short basic domain, secreted, (semaphorin) 3D
SEMA4A	NM_022367	Hs.408846	chr1q22	sema domain, immunoglobulin domain (Ig), transmembrane domain (TM) and short cytoplasmic domain, (semaphorin) 4A
SEMA4D	NM_001142287 /// NM_006378	Hs.494406	chr9q22.2	sema domain, immunoglobulin domain (Ig), transmembrane domain (TM) and short cytoplasmic domain, (semaphorin) 4D
SEMA4F	NM_004263	Hs.25887	chr2p13.1	sema domain, immunoglobulin domain (Ig), transmembrane domain (TM) and short cytoplasmic domain, (semaphorin) 4F
SEMA4G	NM_017893	Hs.591923	chr10q24.31	sema domain, immunoglobulin domain (Ig), transmembrane domain (TM) and short cytoplasmic domain, (semaphorin) 4G
SEMA5A	NM_003966	Hs.27621	chr5p15.2	sema domain, seven thrombospondin repeats (type 1 and type 1-like), transmembrane domain (TM) and short cytoplasmic domain, (semaphorin) 5A
SEMA6B	NM_032108	Hs.465642	chr19p13.3	sema domain, transmembrane domain (TM), and cytoplasmic domain, (semaphorin) 6B
SERPINA3	NM_001085	Hs.534293	chr14q32.1	serpin peptidase inhibitor, clade A (alpha-1 antiproteinase, antitrypsin), member 3
SERPINB7	NM_001040147 /// NM_003784	Hs.138202	chr18q21.33	serpin peptidase inhibitor, clade B (ovalbumin), member 7
SERPINF1	NM_002615	Hs.532768	chr17p13.1	serpin peptidase inhibitor, clade F (alpha-2 antiplasmin, pigment epithelium derived factor), member 1
SHANK2	NM_012309 /// NM_133266	Hs.268726	chr11q13.3-q13.4	SH3 and multiple ankyrin repeat domains 2
SHC3	NM_016848	Hs.656806	chr9q22.1	SHC (Src homology 2 domain containing) transforming protein 3
SHH	NM_000193	Hs.164537	chr7q36	sonic hedgehog homolog (Drosophila)
SHROOM2	NM_001649	Hs.567236	chrXp22.3	shroom family member 2
SIAH1	NM_001006610 /// NM_003031	Hs.706828	chr16q12	seven in absentia homolog 1 (Drosophila)
SIGMAR1	NM_005866 /// NM_147157	Hs.522087	chr9p13.3	sigma non-opioid intracellular receptor 1
SLC12A5	NM_001134771 /// NM_020708	Hs.21413	chr20q13.12	solute carrier family 12 (potassium/chloride transporter), member 5
SLC17A6	NM_020346	Hs.242821	chr11p14.3	solute carrier family 17 (sodium-dependent inorganic phosphate cotransporter), member 6
SLC17A7	NM_020309	Hs.375616	chr19q13	solute carrier family 17 (sodium-dependent inorganic phosphate cotransporter), member 7
SLC18A2	NM_003054	Hs.596992	chr10q25	solute carrier family 18 (vesicular monoamine), member 2
SLC18A3	NM_003055	Hs.654374	chr10q11.2	solute carrier family 18 (vesicular acetylcholine), member 3
SLC1A1	NM_004170	Hs.444915	chr9p24	solute carrier family 1 (neuronal/epithelial high affinity glutamate transporter, system Xag), member 1
SLC1A2	NM_004171	Hs.502338	chr11p13-p12	solute carrier family 1 (glial high affinity glutamate transporter), member 2
SLC1A4	NM_001135581 /// NM_003038	Hs.654352	chr2p15-p13	solute carrier family 1 (glutamate/neutral amino acid transporter), member 4
SLC22A15	NM_018420.2	Hs.125482	chr1p13.1	solute carrier family 22, member 15
SLC22A2	NM_003058	Hs.436385	chr6q26	solute carrier family 22 (organic cation transporter), member 2
SLC22A3	NM_021977	Hs.567337	chr6q26-q27	solute carrier family 22 (extraneuronal monoamine transporter), member 3
SLC22A6	NM_004790 /// NM_153276 /// NM_153277 /// NM_153278	Hs.369252	chr11q13.1-q13.2	solute carrier family 22 (organic anion transporter), member 6
SLC25A4	NM_001151	Hs.246506	chr4q35	solute carrier family 25 (mitochondrial carrier; adenine nucleotide translocator), member 4
SLC29A4	NM_001040661.1 NM_153247.2	Hs.4302	chr 7p22.1	solute carrier family 29 (mitochondrial carrier; adenine nucleotide translocator), member 4
SLC2A3	NM_006931 /// NM_153449	Hs.655169	chr12p13.3 /// chr12p13.31	solute carrier family 2 (facilitated glucose transporter), member 14 /// solute carrier family 2 (facilitated glucose transporter), member 3
SLC30A1	NM_021194	Hs.519469	chr1q32-q41	Solute carrier family 30 (zinc transporter), member 1
SLC30A3	NM_003459	Hs.467981	chr2p23.3	solute carrier family 30 (zinc transporter), member 3
SLC32A1	NM_080552.2	Hs.179080	chr20q11.23	solute carrier family 32 (GABA Vesicular Transporter), Member 1
SLC38A1	NM_001077484 /// NM_030674	Hs.533770	chr12q13.11	solute carrier family 38, member 1
SLC39A2	NM_014579 /// NR_033419	Hs.175783	chr14q11.2	solute carrier family 39 (zinc transporter), member 2
SLC5A11	NM_001258411.2 NM_001258412.2 NM_001258413.2 NM_001258414.1 NM_052944.4	Hs.164118	chr16p12.1	solute carrier family 5 (choline transporter), member 11
SLC5A7	NM_021815	Hs.287758	chr2q12	solute carrier family 5 (choline transporter), member 7
SLC6A1	NM_003042	Hs.443874	chr3p25-p24	solute carrier family 6 (neurotransmitter transporter, GABA), member 1
SLC6A10P	NM_001142805 /// NM_001142806 /// NM_005629 /// NR_003083 /// XR_017514 /// XR_037879	Hs.511840	chr16p11.2 /// chrXq28	similar to solute carrier family 6 member 8 /// solute carrier family 6 (neurotransmitter transporter, creatine), member 10 (pseudogene) /// solute carrier family 6 (neurotransmitter transporter, creatine), member 8
SLC6A11	NM_014229	Hs.657405	chr3p25.3	solute carrier family 6 (neurotransmitter transporter, GABA), member 11
SLC6A12	NM_001122847 /// NM_001122848 /// NM_003044	Hs.437174	chr12p13	solute carrier family 6 (neurotransmitter transporter, betaine/GABA), member 12
SLC6A13	NM_016615	Hs.504398	chr12p13.3	solute carrier family 6 (neurotransmitter transporter, GABA), member 13
SLC6A14	NM_007231	Hs.522109	chrXq23-q24	solute carrier family 6 (amino acid transporter), member 14
SLC6A15	NM_001146335 /// NM_018057 /// NM_182767	Hs.44424	chr12q21.3	solute carrier family 6 (neutral amino acid transporter), member 15
SLC6A16	NM_014037	Hs.130949	chr19q13.1-q13.4	solute carrier family 6, member 16
SLC6A17	NM_001010898.2	Hs.128382	chr1p13.3	solute carrier family 6, member 17
SLC6A18	NM_182632.2	Hs.213284	chr5p15.33	solute carrier family 6, member 18
SLC6A19	NM_001003841.2	Hs.481478	chr5p15.33	solute carrier family 6, member 19
SLC6A2	NM_001043 /// NM_001172501 /// NM_001172502 /// NM_001172504	Hs.78036	chr16q12.2	solute carrier family 6 (neurotransmitter transporter, noradrenalin), member 2
SLC6A20	NM_020208 /// NM_022405	Hs.413095	chr3p21.3	solute carrier family 6 (proline IMINO transporter), member 20
SLC6A21P	---	---	chr19q13.33	solute carrier family 6, member 21, pseudogene
SLC6A3	NM_001044	Hs.406	chr5p15.3	solute carrier family 6 (neurotransmitter transporter, dopamine), member 3
SLC6A4	NM_001045	Hs.134662	chr17q11.1-q12	solute carrier family 6 (neurotransmitter transporter, serotonin), member 4
SLC6A5	NM_004211	Hs.136557	chr11p15.2-p15.1	solute carrier family 6 (neurotransmitter transporter, glycine), member 5
SLC6A6	NM_001134367 /// NM_001134368 /// NM_003043	Hs.529488	chr3p25-p24	solute carrier family 6 (neurotransmitter transporter, taurine), member 6
SLC6A7	NM_014228	Hs.241597	chr5q31-q32	solute carrier family 6 (neurotransmitter transporter, L-proline), member 7
SLC6A8	NM_001142805 /// NM_001142806 /// NM_005629 /// NR_003083 /// XR_017514 /// XR_037879	Hs.511840	chr16p11.2 /// chrXq28	similar to solute carrier family 6 member 8 /// solute carrier family 6 (neurotransmitter transporter, creatine), member 10 (pseudogene) /// solute carrier family 6 (neurotransmitter transporter, creatine), member 8
SLC6A9	NM_001024845 /// NM_006934 /// NM_201649	Hs.442590	chr1p33	solute carrier family 6 (neurotransmitter transporter, glycine), member 9
SLC7A5	NM_003486	Hs.513797	chr16q24.3	solute carrier family 7 (cationic amino acid transporter, y+ system), member 5
SLC8A1	NM_001112800 /// NM_001112801 /// NM_001112802 /// NM_021097	Hs.31961	chr2p23-p22	solute carrier family 8 (sodium/calcium exchanger), member 1
SLC9A1	NM_003047	Hs.469116	chr1p36.1-p35	solute carrier family 9 (sodium/hydrogen exchanger), member 1
SLIT1	NM_003061	Hs.632082	chr10q23.3-q24	slit homolog 1 (Drosophila)
SLIT2	NM_004787	Hs.29802	chr4p15.2	slit homolog 2 (Drosophila)
SLIT3	NM_003062	Hs.604116	chr5q35	slit homolog 3 (Drosophila)
SMO	NM_005631	Hs.437846	chr7q32.3	smoothened homolog (Drosophila)
SNAP25	NM_003081 /// NM_130811	Hs.167317	chr20p12-p11.2	synaptosomal-associated protein, 25kDa
SNAP91	NM_014841 /// NR_026669	Hs.368046	chr6q14.2	synaptosomal-associated protein, 91kDa homolog (mouse)
SNAPIN	NM_012437.5	Hs.32018	chr1q21.3	synaptosomal-associated protein, 25 binding protein
SNCA	NM_000345 /// NM_001146054 /// NM_001146055 /// NM_007308	Hs.21374	chr4q21	synuclein, alpha (non A4 component of amyloid precursor)
SNCAIP	NM_005460	Hs.426463	chr5q23.1-q23.3	synuclein, alpha interacting protein
SNCG	NM_003087	Hs.349470	chr10q23.2-q23.3	synuclein, gamma (breast cancer-specific protein 1)
SNPH	NM_014723	Hs.323833	chr20p13	syntaphilin
SOD1	NM_000454	Hs.443914	chr21q22.1|21q22.11	superoxide dismutase 1, soluble
SOD2	NM_000636 /// NM_001024465 /// NM_001024466	Hs.487046	chr6q25.3	superoxide dismutase 2, mitochondrial
SORCS1	NM_001013031.2 NM_001206569.1 NM_001206570.1 NM_001206571.1 NM_001206572.1 NM_052918.4	Hs.591915	chr10q23-q25	sortilin-related VPS10 domain containing receptor 1
SORCS2	NM_020777.2	Hs.479099	chr4p16.1	sortilin-related VPS10 domain containing receptor 2
SORCS3	NM_014978	Hs.671950	chr10q23-q25	sortilin-related VPS10 domain containing receptor 3
SORL1	NM_003105	Hs.368592	chr11q23.2-q24.2	sortilin-related receptor, L(DLR class) A repeats-containing
SORT1	NM_002959	Hs.485195	chr1p21.3-p13.1|1p21.3-p13.1	sortilin 1
SOS1	NM_005633	Hs.709893	chr2p22-p21	son of sevenless homolog 1 (Drosophila)
SOS2	NM_006939	Hs.291533	chr14q21	son of sevenless homolog 2 (Drosophila)
SPHK1	NM_001142601 /// NM_001142602 /// NM_021972 /// NM_182965	Hs.68061	chr17q25.2	sphingosine kinase 1
SPON1	NM_006108	Hs.643864	chr11p15.2	spondin 1, extracellular matrix protein
SPON2	NM_001128325 /// NM_012445	Hs.635350	chr4p16.3	spondin 2, extracellular matrix protein
SPR	NM_003124	Hs.301540	chr2p14-p12	sepiapterin reductase (7,8-dihydrobiopterin:NADP+ oxidoreductase)
SPTB	NM_000347 /// NM_001024858	Hs.417303	chr14q23-q24.2	spectrin, beta, erythrocytic
SRC	NM_005417 /// NM_198291	Hs.195659	chr20q12-q13	v-src sarcoma (Schmidt-Ruppin A-2) viral oncogene homolog (avian)
SRF	NM_003131	Hs.520140	chr6p21.1	serum response factor (c-fos serum response element-binding transcription factor)
SRGAP1	NM_020762.2	Hs.210751	chr12q14.2	SLIT-ROBO Rho GTPase Activating Protein 1
SRGAP2	NM_001042758 /// NM_001170637 /// NM_015326	Hs.497575	chr1q32.1	SLIT-ROBO Rho GTPase activating protein 2
SRGAP3	NM_001033117 /// NM_014850	Hs.654743	chr3p25.3	SLIT-ROBO Rho GTPase activating protein 3
SST	NM_001048	Hs.12409	chr3q28	somatostatin
SSTR1	NM_001049	Hs.248160	chr14q13	somatostatin receptor 1
SSTR2	NM_001050	Hs.514451	chr17q24	somatostatin receptor 2
SSTR3	NM_001051	Hs.225995	chr22q13.1	somatostatin receptor 3
SSTR4	NM_001052	Hs.673846	chr20p11.2	somatostatin receptor 4
SSTR5	NM_001053 /// NM_001172560	Hs.725112	chr16p13.3	somatostatin receptor 5
STK36	NM_001243313.1 NM_015690.4	Hs.471404	chr2q35	serine/threonine kinase 36
STK38L	NM_015000	Hs.184523	chr12p11.23	serine/threonine kinase 38 like
STMN1	NM_001145454 /// NM_005563 /// NM_203399 /// NM_203401	Hs.209983	chr1p36.1-p35	stathmin 1
STX1A	NM_001165903 /// NM_004603	Hs.647024	chr7q11.23	syntaxin 1A (brain)
STX1B	NM_052874.3	Hs.542230	chr16p11.2	syntaxin 1B (brain)
STX3	NM_001178040 /// NM_004177	Hs.180711	chr11q12.1	syntaxin 3
STX4	NM_004604	Hs.83734	chr16p11.2	syntaxin 4
STXBP1	NM_001032221 /// NM_003165	Hs.288229	chr9q34.1	syntaxin binding protein 1
STXBP2	NM_001127396 /// NM_006949	Hs.515104	chr19p13.3-p13.2	syntaxin binding protein 2
STXBP5	NM_001127715.2 NM_139244.4	Hs.86320	chr6q24.3	syntaxin binding protein 5
STXBP5L	NM_014980	Hs.477315	chr3q13.33	syntaxin binding protein 5-like
SUFU	NM_001178133.1 NM_016169.3	Hs.404089	chr10q24.32	suppressor of fused homolog (Drosophila)
SULT1A1	NM_001055 /// NM_177529 /// NM_177530 /// NM_177534 /// NM_177536	Hs.567342	chr16p12.1	sulfotransferase family, cytosolic, 1A, phenol-preferring, member 1
SULT1A2	NM_001054 /// NM_177528	Hs.546304	chr16p12.1	sulfotransferase family, cytosolic, 1A, phenol-preferring, member 2
SULT1A3	NM_001017389 /// NM_001017390 /// NM_003166 /// NM_177552	Hs.460558	chr16p11.2	sulfotransferase family, cytosolic, 1A, phenol-preferring, member 3 /// sulfotransferase family, cytosolic, 1A, phenol-preferring, member 4
SULT1A4	NM_001017389 /// NM_001017390 /// NM_003166 /// NM_177552	Hs.460558	chr16p11.2	sulfotransferase family, cytosolic, 1A, phenol-preferring, member 3 /// sulfotransferase family, cytosolic, 1A, phenol-preferring, member 4
SULT1B1	NM_014465	Hs.129742	chr4q13.3	sulfotransferase family, cytosolic, 1B, member 1
SULT1D1P	---	---	chr 4q13.3	sulfotransferase family, cytosolic, 1D, member 1, pseudogene
SULT1E1	NM_005420	Hs.479898	chr4q13.1	sulfotransferase family 1E, estrogen-preferring, member 1
SULT2B1	NM_004605 /// NM_177973	Hs.369331	chr19q13.3	sulfotransferase family, cytosolic, 2B, member 1
SULT4A1	NM_014351	Hs.189810	chr22q13.2-q13.31	sulfotransferase family 4A, member 1
SV2B	NM_001167580 /// NM_014848 /// XM_001720588 /// XM_001722037 /// XM_001722047	Hs.21754	chr15q26.1	synaptic vesicle glycoprotein 2B
SV2C	NM_014979	Hs.663229	chr5q13.3	synaptic vesicle glycoprotein 2C
SYK	NM_001135052 /// NM_001174167 /// NM_001174168 /// NM_003177 /// NR_024155 /// NR_024156	Hs.371720	chr9q22	spleen tyrosine kinase
SYN1	NM_006950 /// NM_133499	Hs.225936	chrXp11.23	synapsin I
SYN2	NM_003178 /// NM_133625	Hs.445503	chr3p25	synapsin II
SYN3	NM_001135774 /// NM_003490 /// NM_133633	Hs.608750	chr22q12.3	synapsin III
SYT1	NM_001135805 /// NM_001135806 /// NM_005639	Hs.310545	chr12cen-q21	synaptotagmin I
SYT2	NM_001136504 /// NM_177402	Hs.25422	chr1q32.1	synaptotagmin II
SYT4	NM_020783.3	Hs.8059	chr18q12.3	synaptotagmin IV
SYT5	NM_003180	Hs.631566	chr19q|11p	synaptotagmin V
SYT6	NM_001253772.1 NM_001270805.1 NM_205848.3	Hs.370963	chr1p13.2	synaptotagmin VI
TAAR1	NM_138327.1	Hs.375030	6q23.2	trace amine associated receptor 1
TAAR5	NM_003967	Hs.248198	chr6q23	trace amine associated receptor 5
TAAR6	NM_175067.1 Hs.434196		chr6q23.2	trace amine associated receptor 6
TAAR8	NM_053278.1 Hs.350571		chr6q23.2	trace amine associated receptor 8
TAC1	NM_003182 /// NM_013996 /// NM_013997 /// NM_013998	Hs.2563	chr7q21-q22	tachykinin, precursor 1
TAC3	NM_001178054 /// NM_013251 /// NR_033654	Hs.9730	chr12q13-q21	tachykinin 3
TAC4	NM_001077503.1 NM_001077504.1 NM_001077505.1 NM_001077506.1 NM_170685.2	Hs.652130	chr17q21.33	tachykinin 4
TACR1	NM_001058 /// NM_015727	Hs.633301	chr2p12	tachykinin receptor 1
TACR2	NM_001057	Hs.88372	chr10q11-q21	tachykinin receptor 2
TACR3	NM_001059	Hs.942	chr4q25	tachykinin receptor 3
TAP2	NM_000544 /// NM_018833	Hs.502	chr6p21.3	transporter 2, ATP-binding cassette, sub-family B (MDR/TAP)
TBR1	NM_006593	Hs.210862	chr2q24	T-box, brain, 1
TBX21	NM_013351	Hs.272409	chr17q21.32	T-box 21
TBXA2R	NM_001060 /// NM_201636	Hs.442530	chr19p13.3	thromboxane A2 receptor
TFAM	NM_003201	Hs.642966	chr10q21	transcription factor A, mitochondrial
TFAP2A	NM_001032280 /// NM_001042425 /// NM_003220	Hs.519880	chr6p24	transcription factor AP-2 alpha (activating enhancer binding protein 2 alpha)
TFRC	NM_001128148 /// NM_003234	Hs.529618	chr3q29	transferrin receptor (p90, CD71)
TGFB3	NM_003239	Hs.592317	chr14q24	transforming growth factor, beta 3
TGFBR2	NM_001024847 /// NM_003242	Hs.82028	chr3p22	transforming growth factor, beta receptor II (70/80kDa)
TH	NM_000360 /// NM_199292 /// NM_199293	Hs.435609	chr11p15.5	tyrosine hydroxylase
TNC	NM_002160	Hs.143250	chr9q33	Tenascin C
TNF	NM_000594	Hs.241570	chr6p21.3	tumor necrosis factor
TNR	NM_003285	Hs.659864	chr1q24	tenascin R (restrictin, janusin)
TP53	NM_000546 /// NM_001126112 /// NM_001126113 /// NM_001126114 /// NM_001126115 /// NM_001126116 /// NM_001126117	Hs.654481	chr17p13.1	tumor protein p53
TRH	NM_007117	Hs.182231	chr3q13.3-q21	thyrotropin-releasing hormone
TRPC4	NM_001135955 /// NM_001135956 /// NM_001135957 /// NM_001135958 /// NM_003306 /// NM_016179	Hs.262960	chr13q13.1-q13.2	transient receptor potential cation channel, subfamily C, member 4
TRPC5	NM_012471	Hs.657709	chrXq23	transient receptor potential cation channel, subfamily C, member 5
TRPV1	NM_013276 /// NM_018727 /// NM_080704 /// NM_080705 /// NM_080706	Hs.579217	chr17p13 /// chr17p13.2	sedoheptulokinase /// transient receptor potential cation channel, subfamily V, member 1
TRPV2	NM_016113	Hs.279746	chr17p11.2	transient receptor potential cation channel, subfamily V, member 2
TRPV4	NM_001177428 /// NM_001177431 /// NM_001177433 /// NM_021625 /// NM_147204	Hs.506713	chr12q24.1	transient receptor potential cation channel, subfamily V, member 4
TSC1	NM_000368 /// NM_001008567 /// NM_001162426 /// NM_001162427	Hs.370854	chr9q34	tuberous sclerosis 1
TSHB	NM_000549	Hs.406687	chr1p13	thyroid stimulating hormone, beta
TSHR	NM_000369 /// NM_001018036 /// NM_001142626	Hs.160411	chr14q31	thyroid stimulating hormone receptor
TSPO	NM_000714 /// NM_007311	Hs.202	chr22q13.31	translocator protein (18kDa)
TTR	NM_000371	Hs.427202	chr18q12.1	transthyretin
TUBB	NM_178014	Hs.636480	chr6p21.33	tubulin, beta
TUBB1	NM_030773	Hs.303023	chr20q13.32	tubulin, beta 1
TUBB3	NM_006086	Hs.511743	chr16q24.3	tubulin, beta 3
TUBB4	NM_006087	Hs.110837	chr19p13.3	tubulin, beta 4
TYRO3	NM_006293	Hs.381282	chr15q15	TYRO3 protein tyrosine kinase
UBA52	NM_001033930 /// NM_003333	Hs.5308	chr19p13.1-p12	ubiquitin A-52 residue ribosomal protein fusion product 1
UBB	NM_018955	Hs.356190	chr17p12-p11.2	ubiquitin B
UBC	NM_021009	Hs.520348	chr12q24.3	ubiquitin C
UCHL1	NM_004181	Hs.518731	chr4p14	ubiquitin carboxyl-terminal esterase L1 (ubiquitin thiolesterase)
UCN	NM_003353	Hs.534363	chr2p23-p21	urocortin
UCN2	NM_033199.3 Hs.631914		chr 3p21.3	urocortin2
UNC119	NM_005148 /// NM_054035	Hs.410455	chr17q11.2	unc-119 homolog (C. elegans)
UNC13A	NM_001080421	Hs.164502	chr19p13.11	unc-13 homolog A (C. elegans)
UNC13B	NM_006377	Hs.493791	chr9p12-p11	unc-13 homolog B (C. elegans)
UNC13C	NM_001080534.1	Hs.657273	chr15q21.3	unc-13 homolog C (C. elegans)
UNC5A	NM_133369.2	Hs.33191	chr 5q35.2	unc-5 homolog A (C. elegans)
UNC5B	NM_170744	Hs.522997	chr10q22.1	unc-5 homolog B (C. elegans)
UNC5C	NM_003728	Hs.584831	chr4q21-q23	unc-5 homolog C (C. elegans)
UNC5D	NM_080872.2	Hs.238889	chr8p12	unc-5 homolog D (C. elegans)
UNC80	NM_032504.1 NM_182587.3	Hs.396201	chr 2q35	Unc-80 Homolog (C. Elegans)
UNCX	NM_001080461.1	Hs.232272	chr7p22.3	UNC Homeobox
USP33	NM_015017 /// NM_201624 /// NM_201626	Hs.724534	chr1p31.1	ubiquitin specific peptidase 33
UTS2	NM_006786 /// NM_021995	Hs.715862	chr1p36	urotensin 2
UTS2R	NM_018949.1	Hs.192720	chr17q25.3	urotensin 2 receptor
VAMP2	NM_014232	Hs.25348	chr17p13.1	vesicle-associated membrane protein 2 (synaptobrevin 2)
VASP	NM_003370	Hs.515469	chr19q13.2-q13.3	vasodilator-stimulated phosphoprotein
VAT1	NM_006373	Hs.514199	chr17q21	vesicle amine transport protein 1 homolog (T. californica)
VAV1	NM_005428	Hs.116237	chr19p13.2	vav 1 guanine nucleotide exchange factor
VAV2	NM_001134398 /// NM_003371	Hs.369921	chr9q34.1	vav 2 guanine nucleotide exchange factor
VAX1	NM_001112704.1 NM_199131.2	Hs.441536	chr10q26.1	ventral anterior homeobox 1
VAX2	NM_012476	Hs.249170	chr2p13	ventral anterior homeobox 2
VEGFA	NM_001025366 /// NM_001025367 /// NM_001025368 /// NM_001025369 /// NM_001025370 /// NM_001033756 /// NM_001171622 /// NM_001171623 /// NM_001171624 /// NM_001171625 /// NM_001171626 /// NM_001171627 /// NM_001171628 /// NM_001171629 /// NM_001171630 /// NM_003376	Hs.73793	chr6p12	vascular endothelial growth factor A
VEGFB	NM_003377	Hs.78781	chr11q13	vascular endothelial growth factor B
VEGFC	NM_005429	Hs.435215	chr4q34.1-q34.3	vascular endothelial growth factor C
VGF	NM_003378	Hs.587325	chr7q22.1	VGF nerve growth factor inducible
VIP	NM_003381 /// NM_194435	Hs.53973	chr6q25	vasoactive intestinal peptide
VIPR1	NM_004624	Hs.348500	chr3p22	vasoactive intestinal peptide receptor 1
VIPR2	NM_003382	Hs.585052	chr7q36.3	vasoactive intestinal peptide receptor 2
VLDLR	NM_001018056 /// NM_003383	Hs.370422	chr9p24	very low density lipoprotein receptor
WASL	NM_003941	Hs.143728	chr7q31.3	Wiskott-Aldrich syndrome-like
WASL	NM_003941	Hs.143728	chr7q31.3	Wiskott-Aldrich syndrome-like
WDR7	NM_015285 /// NM_052834	Hs.465213	chr18q21.1-q22	WD repeat domain 7
WIPF1	NM_001077269 /// NM_003387	Hs.128067	chr2q31.1	WAS/WASL interacting protein family, member 1
WNT7A	NM_004625	Hs.72290	chr3p25	wingless-type MMTV integration site family, member 7A
XCR1	NM_001024644 /// NM_005283	Hs.248116	chr3p21.3-p21.1|3p21.3	chemokine (C motif) receptor 1
XPNPEP1	NM_001167604 /// NM_020383 /// NR_030724	Hs.390623	chr10q25.3	X-prolyl aminopeptidase (aminopeptidase P) 1, soluble
XPNPEP2	NM_003399	Hs.170499	chrXq25	X-prolyl aminopeptidase (aminopeptidase P) 2, membrane-bound
XRN1	NM_001042604.1 NM_001282857.1 NM_001282859.1 NM_019001.4	Hs.435103	chr3q23	Strand-Exchange Protein 1 Homolog
ZACN	NM_180990.3		chr17q25.3	Zinc Activated Ligand-Gated Ion Channel
ZFP91-CNTF	NM_000614 /// NM_053023 /// NR_024091	Hs.524920	chr11q12 /// chr11q12.2	ciliary neurotrophic factor /// zinc finger protein 91 homolog (mouse) /// ZFP91-CNTF readthrough transcript
ZIC2	NM_007129.3	Hs.653700	chr13q32	Zinc Finger Protein Of The Cerebellum 2

## Sheet: 1266 amb omics 
BDNFOS
EMR4P
GPR111
GPR133
KCNK6
KCNK9
KIF7
KIR2DL1
KIR2DL2
KIR2DL5A
KIR2DL5B
KISS1R
LHX4
LINGO1
LMX1A
LOC100129880
LOC399491
LOC653562
LRRC4C
LRTOMT
LYNX1
MAS1L
MCHR2
MRGPRF
MRGPRX1
MRGPRX2
MYLK2
MYLK4
NALCN
NAV1
NFATC2
NGEF
NLN
NMS
NMUR2
NOG
NPB
NPBWR1
NPFFR2
NPS
NPSR1
NPW
NPY6R
NTF4
NTF6A
NTF6B
NTF6G
NTN4
NUDT14
NXPH1
NXPH2
OLIG1
PFN3
PFN4
PKD1L1
PKD1L2
PKD1L3
PLXNA4
PPP1R1B
PPP3R2
PRIMA1
PRLHR
PROK1
PROK2
PROKR1
PROKR2
PTH2
QRFP
QRFPR
RAB10
RGMA
RGMB
RIMS4
RLN3
ROBO2
SLC22A15
SLC29A4
SLC32A1
SLC5A11
SLC6A17
SLC6A18
SLC6A19
SLC6A21P
SNAPIN
SORCS1
SORCS2
SRGAP1
STK36
STX1B
STXBP5
SUFU
SULT1D1P
SYT4
SYT6
TAAR1
TAAR6
TAAR8
TAC4
UCN2
UNC13C
UNC5A
UNC5D
UNC80
UNCX
UTS2R
VAX1
XRN1
ZACN
