# Supplementary material for: Differential expression of neurogenes among breast cancer subtypes identifies high risk patients
Source: Oncotarget. 2015 Dec 10;7(5):5313–26. doi: 10.18632/oncotarget.6543 (PMC4868688; doi:10.18632/oncotarget.6543)
Supplement: Supplementary file 4 [file oncotarget-07-5313-s004.xlsx]

## Sheet: SUP TABL. 3
CD24+ RELATED NEUROGENES
ID	p.value <0.05	False Discovery Rate p-value	FC underexpressed	ID	p.value <0.05	False Discovery Rate p-value	FC overexpressed
CACNA1E	0.00386296	0.0130886	-1.11404	TSPO	6.80669e-05	0.000907493	52.3618
DPYSL5	0.00386296	0.0130886	-1.11404	SULT1A2	6.93634e-05	0.000907493	28.0833
OPRM1	0.00386296	0.0130886	-1.11404	IGFBP7	0.000123169	0.00105364	27.7271
PCSK1	0.00386296	0.0130886	-1.11404	WASL	6.80669e-05	0.000907493	20.3289
SLC6A2	0.00386296	0.0130886	-1.11404	ADM	7.97355e-05	0.000907493	19.1737
STXBP5L	0.0177719	0.0442506	-1.11546	PSAP	7.32529e-05	0.000907493	18.9382
GRIK5	0.00126215	0.00542538	-1.13275	SOD1	7.64942e-05	0.000907493	18.6871
GRIA4	0.00339362	0.0119677	-1.18898	ARPC3	6.54739e-05	0.000907493	17.5922
UNC80	0.000274861	0.00168028	-1.18898	GNG5	0.000215221	0.00143039	17.5175
DSCAML1	0.00050175	0.00255007	-1.19773	GLUD2	6.61221e-05	0.000907493	16.6918
KCND2	0.000123169	0.00105364	-1.20017	PPP3R1	7.64942e-05	0.000907493	16.1321
GRIN2C	8.03838e-05	0.000907493	-1.20725	GLRA1	0.000143913	0.0011513	16.0671
GRIN3A	8.03838e-05	0.000907493	-1.20725	GPI	0.000227538	0.00149783	14.5736
KCND3	8.03838e-05	0.000907493	-1.20725	EFNA4	6.93634e-05	0.000907493	14.2919
HRH4	0.0112751	0.0310245	-1.21695	BAX	8.55698e-05	0.000908444	14.1223
TUBB1	8.1032e-05	0.000907493	-1.2415	SLC30A1	6.61221e-05	0.000907493	13.4674
PKD1L2	8.16803e-05	0.000907493	-1.24254	RPS27A	7.5846e-05	0.000907493	13.4132
SLC6A10P	0.0178945	0.0444191	-1.26976	PPT1	6.87152e-05	0.000907493	13.3334
KISS1R	0.000869312	0.00387157	-1.27164	SDC2	0.0122028	0.0329475	12.2958
PCLO	0.0175036	0.0437083	-1.294	NEU1	0.000177622	0.00125461	12.1246
NRXN1	7.32529e-05	0.000907493	-1.30384	CSF2	0.000181512	0.00125461	12.0922
NEU3	0.000820692	0.00374562	-1.3224	LAMB1	0.00276092	0.0103715	10.0963
SLC30A3	0.0194101	0.0472403	-1.34105	HTR1D	7.64942e-05	0.000907493	9.94047
STX1B	7.32529e-05	0.000907493	-1.34641	ARX	0.000263192	0.00165187	9.71178
GRIN2A	0.00263257	0.00993249	-1.37667	GNG11	0.00589524	0.0180958	9.41985
PTPRZ1	6.80669e-05	0.000907493	-1.37872	ANG	6.61221e-05	0.000907493	9.26469
BSN	6.80669e-05	0.000907493	-1.3795	MYLK	0.0116783	0.0317298	9.24045
CALCRL	0.000178919	0.00125461	-1.38231	SPON2	0.00806366	0.023617	9.10906
GFAP	0.00330287	0.011792	-1.41317	UNC13B	8.16803e-05	0.000907493	9.05249
PTCH2	6.87152e-05	0.000907493	-1.41676	GABARAP	0.00140412	0.00597617	8.95804
NFATC2	9.39971e-05	0.000933489	-1.44028	CLU	6.74186e-05	0.000907493	8.87983
SYT2	0.0196901	0.0476534	-1.44584	RAB10	0.000116686	0.00104512	8.44628
CACNB4	0.000237262	0.00154131	-1.45075	MICAL1	6.67704e-05	0.000907493	8.37851
SLC6A17	0.00322248	0.0116009	-1.46694	GLUL	0.000121872	0.00105364	8.34507
NCAM1	0.00710424	0.021093	-1.47004	XPNPEP1	0.000342279	0.00198273	8.09134
NALCN	0.00300272	0.011087	-1.50475	UNC13C	0.000861532	0.00385681	7.87429
LPHN3	0.00199144	0.00789269	-1.53359	NMU	0.00286659	0.0106756	7.85611
TSC1	0.0199637	0.0480622	-1.55078	SEMA3C	6.54739e-05	0.000907493	7.80396
UBC	0.00149812	0.00628338	-1.57203	HSD3B2	0.00024893	0.00158144	7.21194
EPHA10	0.00943213	0.0270743	-1.65887	RPS6KA1	9.65902e-05	0.00094834	7.11428
PXN	0.0166394	0.0420365	-1.70858	GNG2	0.00590626	0.0180958	7.03851
ADRB2	0.00544924	0.0171205	-1.76467	STK38L	6.67704e-05	0.000907493	6.91753
LIMK2	0.0163691	0.0414748	-1.77824	CORT	7.32529e-05	0.000907493	6.59749
STXBP1	0.00164138	0.00675313	-1.7999	GNAI3	7.97355e-05	0.000907493	6.4083
SIAH1	0.00108777	0.0047228	-1.8444	GAS1	0.00647867	0.0197098	6.13792
VAT1	0.0117996	0.0319587	-1.85175	CASP3	8.16803e-05	0.000907493	5.81001
KALRN	0.000601582	0.00290372	-1.87261	GNB4	0.0157611	0.0402886	5.70031
EEF2	0.00466874	0.0152795	-1.99238	ARHGEF11	0.000110852	0.00101889	5.59792
CA11	0.0181991	0.0447979	-2.03608	USP33	9.39971e-05	0.000933489	5.29959
SULT4A1	0.0127992	0.033963	-2.06059	PSIP1	0.000962012	0.00424071	4.99049
CREB1	0.000601582	0.00290372	-2.0971	HPRT1	0.000204849	0.00138273	4.96227
NENF	0.000399974	0.00220113	-2.12858	MYL9	0.000140023	0.0011513	4.8344
SORL1	0.000456372	0.00236782	-2.14842	GLIS2	0.00225399	0.00877227	4.65843
GMPS	0.0173324	0.0434064	-2.16558	NCK1	0.000228834	0.00149783	4.55863
CNTN4	0.000685855	0.00323271	-2.16696	DSTN	0.000720213	0.00336359	4.44878
KCNK6	0.0205309	0.0487327	-2.23328	GNAS	0.000180863	0.00125461	4.38272
LIN7B	0.014449	0.0377158	-2.25777	PTGS1	0.00106314	0.00463916	4.25389
TBXA2R	0.000313756	0.00184412	-2.28478	SLC6A6	0.00402956	0.0135468	4.24254
PTPRB	0.000363672	0.00205368	-2.40378	GLI2	0.0028076	0.0105011	4.21662
SHC3	0.00705497	0.0210769	-2.48003	CPE	0.00694088	0.0208226	4.19008
PLAUR	0.00342344	0.0120238	-2.48739	UBA52	0.000370154	0.00207671	4.1761
LIMK1	0.000438869	0.00234064	-2.50651	TACR2	0.00090691	0.00401831	4.17153
ITPR2	0.01413	0.0371075	-2.51373	PREP	0.0128147	0.033963	3.9632
SPTB	0.000107611	0.00101889	-2.53644	SLC1A4	0.00758071	0.0224306	3.95182
TGFB3	0.00549267	0.0171945	-2.56718	PLXNA2	0.00168611	0.00687171	3.91386
FGF2	0.000828471	0.00374562	-2.63839	KHSRP	0.000446	0.00234966	3.84909
MAPKSP1	0.00844419	0.0245649	-2.69455	FGFR4	0.0109283	0.030263	3.82856
PDE4C	0.00438092	0.0145217	-2.69571	LIN7C	0.00015623	0.00121606	3.6258
EGFR	0.000525736	0.00264091	-2.71017	DCN	0.00594775	0.0181585	3.57397
GPR125	0.00319655	0.0115557	-2.71753	COMT	0.00336315	0.0119089	3.48028
CALCA	0.00471088	0.0153592	-2.73128	RAC1	0.00039414	0.00218293	3.46964
BMP2	0.0168884	0.042541	-2.7643	UCHL1	0.0106664	0.0299214	3.46601
NFASC	0.000246986	0.00158071	-2.76964	ABAT	0.0179424	0.0444191	3.30072
CRLF1	0.00248671	0.00946509	-2.79269	SLC6A8	0.00986516	0.0279552	3.23481
PLXNA4	0.00345132	0.0120726	-2.79471	GNA13	0.00543109	0.0171205	3.21846
EFNB2	0.0159633	0.0405656	-2.79939	PLXNA3	0.0191825	0.0468184	3.14443
ROCK2	7.32529e-05	0.000907493	-2.86741	SEMA4D	0.00352457	0.0122791	3.08429
GOT2	0.00146376	0.00619946	-2.94596	MNX1	0.00563011	0.017561	3.05131
FGFR3	0.0200259	0.0480622	-2.9555	CRK	6.93634e-05	0.000907493	3.02824
SLC9A1	0.00971931	0.0277145	-2.95841	CNTN2	0.00457863	0.015099	2.96679
CADPS2	0.00052055	0.00263015	-2.97462	MTOR	7.97355e-05	0.000907493	2.95851
CACNA1G	0.0170485	0.0428195	-2.99029	ITPR1	0.000832361	0.00374562	2.91512
PTS	0.000160119	0.00122427	-3.01276	PTK2B	0.00159795	0.00663764	2.87807
GPR83	0.000119279	0.0010516	-3.01907	GNAI2	0.00187152	0.00752088	2.87649
NFAT5	0.000199663	0.00136716	-3.06449	PTPN1	0.00292623	0.0108509	2.8599
GNG7	0.000172436	0.00125461	-3.06538	NTN1	0.0185674	0.0455627	2.82477
CR1	7.39012e-05	0.000907493	-3.09807	ROBO1	0.0108142	0.0302252	2.81325
ARHGEF12	6.93634e-05	0.000907493	-3.12263	DMXL2	0.000243744	0.00157161	2.80025
EFNA5	0.0159614	0.0405656	-3.15226	SOD2	0.00319007	0.0115557	2.74029
SNPH	0.00420459	0.0140261	-3.18712	IGFBP5	0.00305588	0.0112352	2.73593
AXL	0.0127629	0.033963	-3.21213	CFL2	0.00525347	0.0166875	2.70464
B3GAT1	0.0033262	0.0118265	-3.22469	B3GNT2	0.00964346	0.0275892	2.66403
PPP3CC	0.000429146	0.00230299	-3.29832	SERPINF1	0.0116219	0.0316762	2.65875
PVR	0.00030468	0.00181547	-3.305	OPN1SW	0.00477441	0.0155078	2.65623
CSF1	0.00204719	0.0080766	-3.30661	ITSN1	0.000462855	0.0023804	2.58331
CRCP	7.13082e-05	0.000907493	-3.38243	PEBP1	0.000569169	0.0027941	2.52742
MYLK3	6.93634e-05	0.000907493	-3.403	CLN3	0.0151841	0.038929	2.51452
ARRB2	0.00662323	0.0200789	-3.42642	RHOB	0.00369052	0.0128057	2.45567
TRPV1	0.0016725	0.00684853	-3.4327	CD97	0.000832361	0.00374562	2.44987
SLC6A20	0.000162064	0.00122827	-3.45728	GNAI1	0.00573707	0.0177664	2.31545
S1PR1	0.00500389	0.0160685	-3.51447	FOXO3	7.32529e-05	0.000907493	2.31125
KCNH8	0.000303384	0.00181547	-3.53052	RAB8B	0.000350058	0.00200298	2.28959
PLXNA1	0.000563983	0.00278446	-3.54162	GRINA	0.000630753	0.00302762	2.28291
PPP1R1B	0.00459808	0.0151055	-3.56801	GNG12	0.000453779	0.00236782	2.2693
GIT1	0.00223195	0.0087258	-3.61983	CHUK	8.42733e-05	0.000908444	2.26289
TYRO3	0.000688448	0.00323271	-3.74645	CACNA1A	0.00163296	0.0067506	2.15382
ADORA2B	7.45495e-05	0.000907493	-3.77181	PARK7	0.00325749	0.0116783	2.14864
GRM2	0.0146837	0.0379841	-3.77322	VEGFC	0.01141	0.0312959	2.1208
UBB	0.000428497	0.00230299	-3.82406	GNRH1	0.00222741	0.0087258	2.05557
MCHR1	0.000109555	0.00101889	-3.8729	TACR1	0.00188967	0.00754448	2.01783
GABRE	0.0103261	0.029061	-3.88634	TAC1	0.00318488	0.0115557	2.0011
DAGLA	0.000175677	0.00125461	-3.91244	KAL1	0.00831259	0.0242638	1.99404
MAP2K1	0.000171788	0.00125461	-3.92484	GRIN2D	0.00148775	0.00627031	1.98561
BAIAP2	0.000142616	0.0011513	-3.92956	PTPRM	0.00529885	0.01677	1.98042
GNAL	0.000143913	0.0011513	-3.96549	KITLG	0.000376637	0.00209945	1.9763
PSPN	0.020339	0.0484103	-3.97088	MAPK1	0.0123629	0.0331725	1.97446
RAB14	7.13082e-05	0.000907493	-4.01319	CD44	0.00986905	0.0279552	1.96133
FGF5	7.97355e-05	0.000907493	-4.03587	INSR	0.008979	0.0258595	1.9525
JUNB	0.00175353	0.00711292	-4.07743	ACCN2	0.00106055	0.00463916	1.9398
SUFU	0.000408401	0.00223328	-4.10462	RAF1	0.00671788	0.0202946	1.9336
EGR2	0.0151433	0.038929	-4.11411	KCNG1	0.00767276	0.0226255	1.88374
SHROOM2	0.00017114	0.00125461	-4.13057	MERTK	0.0112628	0.0310245	1.87614
SLC6A7	0.000177622	0.00125461	-4.24229	CDC42	0.00519383	0.0165589	1.86945
ADORA2A	0.00079541	0.00367505	-4.24868	PTGS2	0.0123	0.0331066	1.83661
IGF1	0.000113445	0.00103175	-4.43239	SCNN1G	0.00502139	0.0160685	1.80435
LYNX1	7.8439e-05	0.000907493	-4.83815	PPP3CA	0.005892	0.0180958	1.76024
DIO2	0.000344224	0.00198273	-4.96035	XRN1	0.000669	0.00317591	1.75984
ARC	0.0108622	0.0302252	-4.96451	RGMB	0.0149676	0.038603	1.70907
PTPRF	0.0138668	0.0365273	-4.98998	SSTR2	0.00372747	0.0128821	1.68515
RAC2	0.014589	0.0378526	-5.04088	RAP1B	0.0143608	0.0375992	1.68384
ARPC1A	0.000486192	0.00248562	-5.07271	RAB3GAP1	0.00236678	0.00916996	1.67578
MAPT	0.00707442	0.0210769	-5.08402	CELSR1	0.0145475	0.0378526	1.64129
KCNG2	0.00406651	0.0136181	-5.11489	CELSR2	0.0186153	0.0455627	1.60849
CALB2	0.00026384	0.00165187	-5.12631	GPR124	0.0200156	0.0480622	1.60541
NRG1	0.000312459	0.00184412	-5.28748	ABLIM1	0.0202956	0.0484103	1.56765
PTPRU	7.32529e-05	0.000907493	-5.29265	ATP1A2	0.00246856	0.00946509	1.56415
BRSK1	0.000102424	0.000994323	-5.35156	OSM	0.00868112	0.0251694	1.55116
SERPINB7	0.00318618	0.0115557	-5.39173	NAV1	0.00496499	0.0160525	1.49325
ETV4	0.00020809	0.00139372	-5.44949	KCNAB1	0.0108797	0.0302252	1.33958
CAMK2B	0.00990082	0.0279552	-5.48872	SORCS2	0.017994	0.0444194	1.12092
SYN2	7.32529e-05	0.000907493	-5.48892	CALCB	0.0200953	0.0480951	1.09388
GABBR1	0.000276157	0.00168028	-5.52632	VAV1	0.0195076	0.0473444	1
TUBB3	0.00249773	0.00946509	-5.57415	RARA	0.00892584	0.0257924	0.082184
ARL2	0.0114968	0.0314344	-5.67472
MAPK8IP3	0.0125671	0.033616	-5.69685
CTF1	0.00189485	0.00754448	-5.86006
EPHA1	0.000140023	0.0011513	-5.95339
CCL20	8.16803e-05	0.000907493	-5.9645
STXBP2	0.000647608	0.00309134	-5.97049
GNB2	0.00438675	0.0145217	-6.09785
CPLX1	0.0015072	0.0062909	-6.11399
SIGMAR1	0.0013017	0.00556766	-6.24058
PLXNB1	7.45495e-05	0.000907493	-6.37737
PVRL1	7.32529e-05	0.000907493	-6.4871
SRGAP1	6.87152e-05	0.000907493	-6.51563
NXPH4	0.00015623	0.00121606	-6.56313
GPR63	6.67704e-05	0.000907493	-6.6538
RPL24	6.87152e-05	0.000907493	-6.83835
LPHN1	9.39971e-05	0.000933489	-6.8639
HPCAL1	0.000117334	0.00104512	-6.8964
NMUR1	0.000529625	0.00264507	-6.90016
PTN	0.00497926	0.0160525	-7.13334
ATP6V0D2	0.00395242	0.0133394	-7.13759
LRP2	7.06599e-05	0.000907493	-7.23982
ATP2A3	0.000164657	0.00123708	-7.28269
PYGB	6.80669e-05	0.000907493	-7.4946
ROBO3	0.000597044	0.00290372	-7.49987
INHA	0.000337093	0.0019679	-7.52732
KCNAB3	0.00246986	0.00946509	-7.54827
DPYSL4	0.000536756	0.00266527	-7.72737
ICA1	0.000274212	0.00168028	-8.03487
PDGFA	0.000777907	0.00361351	-8.07742
VAMP2	0.000416829	0.00226503	-8.33103
KIF1A	6.93634e-05	0.000907493	-8.36446
GLRA4	6.67704e-05	0.000907493	-8.40169
LDB1	8.62181e-05	0.000908444	-8.45796
ADRBK1	0.00780047	0.0229238	-8.46797
SEMA4A	0.000105018	0.00100817	-8.8014
GCHFR	0.000200959	0.00136716	-8.9407
APBB1	6.61221e-05	0.000907493	-8.9643
HTR3B	7.13082e-05	0.000907493	-9.413
NEFH	0.00116038	0.00501284	-9.65565
VGF	8.29768e-05	0.000907493	-9.96558
NRTN	0.0136471	0.0360584	-10.3838
ABL1	6.93634e-05	0.000907493	-10.6423
UCN	0.00571243	0.0177538	-11.4228
SLC6A9	0.000356541	0.00202665	-12.0314
TNF	0.00249125	0.00946509	-12.0568
MTHFR	0.00015623	0.00121606	-13.0632
RPS6KA4	7.5846e-05	0.000907493	-13.662
EFNB3	8.16803e-05	0.000907493	-13.725
SLC7A5	0.000110852	0.00101889	-13.7839
MAGI2	7.32529e-05	0.000907493	-13.9379
ADRB3	9.27006e-05	0.000933489	-14.1664
PLXNB2	0.000446	0.00234966	-14.3779
SLC6A14	7.32529e-05	0.000907493	-14.7564
G6PD	0.000160119	0.00122427	-15.4532
ADC	8.16803e-05	0.000907493	-15.6087
EPHA2	7.90873e-05	0.000907493	-16.626
SNCG	0.000829768	0.00374562	-17.1085
ACHE	6.54739e-05	0.000907493	-18.3792
PTHLH	0.000457669	0.00236782	-18.6773
PPARD	0.000268378	0.00166819	-20.8761
NPB	0.00693893	0.0208226	-21.2047
RGMA	6.54739e-05	0.000907493	-21.9885
NELF	7.32529e-05	0.000907493	-22.1368
BCL2L1	0.000283936	0.00171553	-22.8593
ADRA2C	0.000142616	0.0011513	-23.4515
GPR37L1	7.39012e-05	0.000907493	-24.5201
ANPEP	0.00181641	0.00733356	-24.8948
MDK	0.000140672	0.0011513	-25.2044
SULT2B1	6.93634e-05	0.000907493	-25.9537
NCK2	0.000180863	0.00125461	-27.6196
GNA11	8.16803e-05	0.000907493	-29.4697
AKT1	8.29768e-05	0.000907493	-32.161
RRAS	7.32529e-05	0.000907493	-33.0705
SPHK1	7.32529e-05	0.000907493	-34.7425
NES	6.67704e-05	0.000907493	-35.4651
BCAR1	7.32529e-05	0.000907493	-37.6901
SEMA3B	8.16803e-05	0.000907493	-116.603
GABRP	9.01076e-05	0.000933489	-137.641
221 genes				143 genes
