# Supplementary material for: Differential expression of neurogenes among breast cancer subtypes identifies high risk patients
Source: Oncotarget. 2015 Dec 10;7(5):5313–26. doi: 10.18632/oncotarget.6543 (PMC4868688; doi:10.18632/oncotarget.6543)
Supplement: Supplementary file 5 [file oncotarget-07-5313-s005.xlsx]

## Sheet: SUP TABL. 4
CD44+ RELATED NEUROGENES
ID	p.value <0.05	False Discovery Rate p-value	FC underexpressed	ID	p.value <0.05	False Discovery Rate p-value	FC overexpressed
KCND2	0.00208723	0.0188492	-1.19003	IGFBP7	0.00610258	0.0325696	49.2779
ADRA1B	0.00676624	0.0349529	-1.19559	TSPO	0.000702346	0.013404	37.4605
GRM7	0.00765276	0.037413	-1.2404	GLUD2	0.00099579	0.0152688	36.7585
CACNA1B	0.00852257	0.039018	-1.24299	PPT1	0.000368043	0.0126975	35.3445
OTOF	0.00201356	0.0188006	-1.24299	ARPC3	0.000406426	0.012877	35.1864
PLXNC1	0.00437659	0.0280302	-1.24719	GPI	0.00169597	0.0180034	33.7676
CD40LG	8.69807e-05	0.0124437	-1.25324	PSAP	0.000320993	0.0126065	25.7452
GRM5	8.69807e-05	0.0124437	-1.25324	RPS27A	0.000117316	0.0124437	24.1313
EPHA5	0.00527425	0.030327	-1.26373	GNG5	0.00151644	0.0178356	24.0132
NAALAD2	0.00159135	0.0178356	-1.26757	SOD1	0.00192689	0.0188006	21.2552
SLC29A4	0.000872593	0.0142869	-1.27018	CLU	0.00202408	0.0188006	20.4075
GRIA4	0.000130935	0.0124437	-1.27438	SULT1A2	0.00174983	0.0181159	18.1348
SYT6	0.00348016	0.0252214	-1.27438	ADM	0.000824924	0.0138527	18.066
BSN	0.000298706	0.0126065	-1.27831	CSF2	0.0046106	0.0287151	15.9818
ARHGEF15	0.00438154	0.0280302	-1.28518	XPNPEP1	0.000364329	0.0126975	15.7214
GRIN2C	0.00974772	0.0407059	-1.2859	GNG11	0.00565746	0.0314087	15.4986
SLC6A19	0.000326255	0.0126065	-1.36173	PPP3R1	0.000699251	0.013404	13.5269
PKD1L2	0.00212871	0.0188874	-1.36705	ANG	0.000303659	0.0126065	12.2057
PTCH2	0.00282951	0.0222587	-1.44389	NEU1	0.00197394	0.0188006	12.0954
OPHN1	0.00184703	0.0182064	-1.48705	VEGFC	0.000149508	0.0124437	11.8935
CRKL	0.00563394	0.0314087	-1.50835	GNAI3	0.00231134	0.0194308	11.229
UBC	0.00267226	0.0215117	-1.5169	UCHL1	0.00822169	0.0386616	10.7416
NFATC2	0.00231319	0.0194308	-1.52343	ITPR1	0.000389711	0.012877	10.0471
GNB1	0.00809354	0.0386616	-1.60609	BAX	0.0133799	0.0487734	9.87357
SPTB	0.00812821	0.0386616	-1.70035	LAMB1	0.0012298	0.0165414	9.71273
GPR125	0.0084167	0.0389021	-1.79371	MICAL1	0.000579149	0.0133204	9.68722
SEMA5A	0.00655946	0.0341987	-1.86807	PLAT	0.00284498	0.0222587	9.65998
SHC3	0.0131304	0.048412	-1.92649	SLC30A1	0.000184176	0.0126065	9.63674
GLI3	0.00911193	0.0402097	-1.93578	CASP3	0.000618771	0.013404	9.52509
KALRN	0.00425958	0.0279721	-2.16344	RPS6KA1	0.000472049	0.0129823	9.07899
KCNJ14	0.00770724	0.037413	-2.25651	SEMA3C	0.00174488	0.0181159	7.52963
NR4A2	0.0104758	0.0421649	-2.31408	RAB10	0.00947533	0.0403223	7.49489
GNB5	0.000440475	0.0128939	-2.37557	GLRA1	0.00899616	0.0402097	7.47416
NFASC	0.00384913	0.0264882	-2.40932	HTR1D	0.00148301	0.0178356	7.10123
GPR176	0.0119659	0.0451525	-2.52503	PTGS1	0.00071349	0.013404	6.79787
STXBP1	0.00235653	0.0195076	-2.59072	DSTN	0.00936823	0.0402097	6.76052
PLXNA4	0.00580171	0.0316636	-2.6353	DPYSL3	0.00162416	0.0178356	6.50434
P2RX7	0.0132752	0.04876	-2.67996	B2M	0.00223828	0.0192825	6.41842
ECE1	0.00432892	0.0280302	-2.7084	PTPRM	0.0051492	0.0303152	6.3793
ROR1	0.0113703	0.0437599	-2.71181	STK38L	0.000475144	0.0129823	6.097
LIFR	0.00461369	0.0287151	-2.79638	WASL	0.00299728	0.0226201	6.02429
GNG7	0.00389185	0.0264882	-2.84074	SDC2	0.00142667	0.0178356	5.95928
BMP7	0.00256578	0.0208281	-2.85498	RPS6KA3	0.00366712	0.0259882	5.71651
EGFR	0.00199932	0.0188006	-2.88912	GNAI2	0.0082446	0.0386616	5.62874
CREB1	0.000718442	0.013404	-2.921	MET	0.00705473	0.0358677	5.45069
EFNA5	0.0105494	0.0422853	-2.93287	MME	0.00121123	0.0165414	5.38583
APBB1	0.010924	0.0428966	-2.96517	RAC1	0.0095199	0.0403343	5.33431
ROCK2	0.00162478	0.0178356	-3.06762	GNB4	0.00126385	0.0167244	4.56523
ACHE	0.0111518	0.0432636	-3.1034	NCK1	0.00225562	0.0192825	4.47112
RAP1A	0.0038937	0.0264882	-3.16068	GLUL	0.00956324	0.040341	4.45789
PXN	0.00293413	0.022495	-3.16472	MTOR	7.70755e-05	0.0124437	4.28396
ARHGEF12	0.00484399	0.0296158	-3.25106	COMT	0.00121866	0.0165414	4.25991
NTRK3	0.00647898	0.0341987	-3.26556	ABAT	0.013326	0.0487611	4.10379
EFNB2	0.0018105	0.0182064	-3.2671	EGR3	0.0103476	0.0418234	4.00978
HPCAL1	0.00454498	0.0286957	-3.29102	BMPR1B	0.0076639	0.037413	3.84822
IL6ST	0.00288027	0.0222587	-3.29408	CCL11	0.00815297	0.0386616	3.75087
KCNE3	0.00584876	0.031741	-3.33773	APP	0.0117684	0.0445815	3.70523
ARRB2	0.00178264	0.0181266	-3.37392	SORCS2	0.0057788	0.0316636	3.62511
PTS	0.0013369	0.0169927	-3.39048	MYL6	0.00396737	0.0266062	3.60843
SYN2	0.00617316	0.0327652	-3.39055	GNA13	0.0092277	0.0402097	3.48882
GNG4	0.0074887	0.037413	-3.43496	MC1R	0.0027385	0.0218627	3.32495
CPLX1	0.0101303	0.0411172	-3.50808	NRP2	0.00487928	0.0296439	3.26793
FEZ1	0.0112069	0.0433034	-3.56505	EMR4P	0.00838761	0.0389021	3.23696
NENF	0.00206247	0.0188492	-3.60791	IRS1	0.0125045	0.0466384	3.23512
GMPS	0.00368569	0.0259882	-3.61667	CDH2	0.00763357	0.037413	3.17754
STX1A	0.00858364	0.0391093	-3.69736	TAP2	0.00862348	0.0391093	3.12278
ANPEP	0.00916641	0.0402097	-3.6992	PDGFD	0.00702687	0.0358677	3.11029
EEF2	0.00590262	0.0318544	-3.78114	PDGFC	0.00831084	0.0387839	3.05037
PTPRU	0.00208785	0.0188492	-3.91318	HRH1	0.00493747	0.02981	3.04151
MECP2	0.00381137	0.0264876	-3.9186	CFL2	0.0108645	0.0428496	3.0106
NFAT5	0.00428558	0.0279721	-3.94439	INSR	0.00751904	0.037413	2.9628
CRCP	0.00520739	0.0303152	-4.03711	NUDT14	0.00769424	0.037413	2.92856
BRSK1	0.00299294	0.0226201	-4.23733	PPP3CA	0.00118585	0.0165414	2.83457
ARPC1A	0.00329258	0.0240957	-4.33692	NAV2	0.00652851	0.0341987	2.78273
SRC	0.000714109	0.013404	-4.35598	WIPF1	0.0117071	0.0445239	2.78045
NRXN2	0.00441868	0.0280819	-4.55287	ADORA1	0.00978487	0.0407059	2.62621
RAC2	0.00776853	0.037522	-4.57202	GNRH1	0.00884758	0.0399382	2.56891
PYGB	0.00849718	0.039018	-4.65873	ITPR3	0.0121194	0.0455539	2.33039
RUNX3	0.00713087	0.036065	-4.68714	GNG12	0.0108676	0.0428496	2.28678
FGF5	0.00484337	0.0296158	-4.7275	LPHN2	0.000140222	0.0124437	2.23912
GFRA2	0.0015443	0.0178356	-4.764	CELSR2	0.0122333	0.0458039	2.22604
KCNAB3	0.00927041	0.0402097	-4.78673	GNAI1	0.00738532	0.0371574	2.22096
IGF1	0.00897821	0.0402097	-4.8524	SNCA	0.00167121	0.0179376	2.09463
BAIAP2	0.00909274	0.0402097	-4.88032	MAPK1	0.004007	0.0266062	2.07701
UBB	0.00374884	0.0262419	-4.88371	VAV1	0.0111314	0.0432636	2.03339
ALDH9A1	0.0098183	0.0407059	-4.93597	SORT1	0.00521977	0.0303152	2.02853
SRGAP2	0.010108	0.0411172	-5.00835	MYL3	0.0136362	0.0495208	2.00101
MAPK8IP3	0.00223147	0.0192825	-5.09448	PSIP1	0.0092828	0.0402097	1.96282
CTF1	0.00114746	0.0165414	-5.13879	MERTK	0.00463722	0.0287151	1.95596
NFATC3	0.000161889	0.0124437	-5.19267	SOS1	0.000738253	0.0134557	1.88224
CSF1	0.00548722	0.0311803	-5.29716	KITLG	0.0100888	0.0411172	1.87655
PVRL1	0.00153006	0.0178356	-5.76065	KAL1	0.000993314	0.0152688	1.8395
GPR133	0.00700025	0.0358677	-6.01189	EEF2K	0.00917322	0.0402097	1.65341
GABBR1	0.00164521	0.0178569	-6.05982	RIMS3	0.00511886	0.0303152	1.6482
ATP2A3	0.0125769	0.0467281	-6.11803	KCNQ5	0.0109853	0.0429626	1.53291
SYN1	0.000831734	0.0138527	-6.17417	SCNN1G	0.0107903	0.0428496	1.41234
NMUR1	0.00397666	0.0266062	-6.22802	HOXA1	0.00034328	0.0126975	1.38322
RAB14	0.000223797	0.0126065	-6.24509	ACCN2	0.01147	0.0439684	1.35324
ECEL1	0.0116984	0.0445239	-6.28386
ENPEP	0.000556243	0.0132807	-6.42302
SUFU	0.00524082	0.0303152	-6.52717
RPS6KA4	0.00974092	0.0407059	-6.89902
CACNA1H	0.010698	0.0427036	-6.92662
NGFR	0.0100269	0.0411172	-7.1954
ABLIM2	0.00992231	0.0409613	-7.32162
SLC6A9	0.00309571	0.0231818	-7.41118
MAP2K1	0.000217607	0.0126065	-7.58439
ADRBK1	0.000563053	0.0132807	-7.66916
PDGFRB	0.00285798	0.0222587	-7.8381
PRKACA	0.000932644	0.0150156	-8.08411
PDGFA	0.00349935	0.0252214	-8.20398
NFATC4	0.00161116	0.0178356	-8.36033
SRGAP1	0.0012329	0.0165414	-8.36783
GPR44	0.00935832	0.0402097	-8.66718
GPR63	0.00103913	0.0156843	-8.71184
MDK	0.00554231	0.0312663	-8.99284
EPHA2	0.00107627	0.015995	-9.12335
ATP6V0D2	0.00598124	0.0320993	-9.27252
PTPRS	0.00213118	0.0188874	-9.72765
BDKRB1	0.00176283	0.0181159	-9.93601
PLXNB2	0.000715966	0.013404	-10.3222
SEMA4A	0.0126636	0.0468698	-10.8555
TNF	0.00319352	0.0235492	-11.2711
CRLF1	0.00196837	0.0188006	-11.5699
EFNB3	0.00119947	0.0165414	-11.5833
SNCG	0.00184455	0.0182064	-11.7255
KCNE4	0.00129481	0.0169025	-12.3076
RPL24	0.000164366	0.0124437	-12.3334
MTHFR	0.00402123	0.0266062	-12.5307
EGR2	0.00250449	0.0205028	-13.1927
SLC17A7	0.000428713	0.0128939	-13.4057
LPHN1	0.000721538	0.013404	-13.6382
G6PD	0.00817526	0.0386616	-13.8169
GLRA4	0.000563672	0.0132807	-14.9287
NELF	0.00149725	0.0178356	-14.9666
GABRP	0.00219804	0.0192825	-15.0231
EFNB1	0.000755587	0.0135166	-15.0307
UCN	0.00516003	0.0303152	-15.0742
TUBB3	0.000301802	0.0126065	-15.4035
ID3	0.00236272	0.0195076	-16.2075
DPYSL4	0.000562434	0.0132807	-17.2157
VAMP2	0.000603294	0.013404	-18.3441
RARA	0.000556863	0.0132807	-19.0825
AGTR1	0.000167461	0.0124437	-19.2377
NES	0.00318362	0.0235492	-20.8619
SPHK1	0.000967932	0.0152688	-20.9535
GPR37L1	0.0053504	0.0305828	-21.716
LDB1	0.000821829	0.0138527	-22.3223
GPR25	0.00658484	0.0341987	-22.3977
GRID1	0.00497338	0.0298403	-23.1901
CNTFR	0.00158454	0.0178356	-23.3621
NCK2	0.00556708	0.0312663	-23.4501
AXL	0.000280753	0.0126065	-24.0476
BCAR1	0.000267752	0.0126065	-26.1911
BCL2L1	0.000294373	0.0126065	-26.6179
SLC7A5	0.000136507	0.0124437	-28.2495
PPARD	0.00150591	0.0178356	-29.741
SEMA3B	0.00940723	0.0402097	-30.8069
AKT1	0.000413236	0.012877	-32.8786
RGMA	0.000693679	0.013404	-33.2969
GNA11	7.15037e-05	0.0124437	-35.3489
RRAS	0.000293134	0.0126065	-35.6159
ADRA2C	0.000790256	0.0138527	-38.2219
ABL1	0.000140841	0.0124437	-39.9225
JUNB	0.00571504	0.031547	-48.9538
CACNA1G	0.00352473	0.0252214	-50.2521
EDNRB	0.000483811	0.0129823	-51.2946
KLK1	0.00131462	0.0169323	-70.2294
168 genes				98 genes
