# Supplementary material for: Differential expression of neurogenes among breast cancer subtypes identifies high risk patients
Source: Oncotarget. 2015 Dec 10;7(5):5313–26. doi: 10.18632/oncotarget.6543 (PMC4868688; doi:10.18632/oncotarget.6543)
Supplement: Supplementary file 6 [file oncotarget-07-5313-s006.xlsx]

## Sheet: SUP TABL. 5
	CD44+ NEUROGENES				CD24+ NEUROGENES
	ID	FC	p.value <0.05	FDR p-value	ID	FC	p.value <0.05	FDR p-value
	PLAT	9.65998	0.00284498	0.0222587	EFNA4	14.2919	6.93634e-05	0.000907493
	CASP3	9.52509	0.000618771	0.013404	ARX	9.71178	0.000263192	0.00165187
	DPYSL3	6.50434	0.00162416	0.0178356	MYLK	9.24045	0.0116783	0.0317298
	B2M	6.41842	0.00223828	0.0192825	SPON2	9.10906	0.00806366	0.023617
	RPS6KA3	5.71651	0.00366712	0.0259882	UNC13B	9.05249	8.16803e-05	0.000907493
	MET	5.45069	0.00705473	0.0358677	GABARAP	8.95804	0.00140412	0.00597617
	MME	5.38583	0.00121123	0.0165414	UNC13C	7.87429	0.000861532	0.00385681
	EGR3	4.00978	0.0103476	0.0418234	NMU	7.85611	0.00286659	0.0106756
	BMPR1B	3.84822	0.0076639	0.037413	HSD3B2	7.21194	0.00024893	0.00158144
	CCL11	3.75087	0.00815297	0.0386616	GNG2	7.03851	0.00590626	0.0180958
	APP	3.70523	0.0117684	0.0445815	CORT	6.59749	7.32529e-05	0.000907493
	ADORA1	3.62621	0.00978487	0.0407059	GAS1	6.13792	0.00647867	0.0197098
	MC1R	3.32495	0.0027385	0.0218627	CASP3	5.81001	8.16803e-05	0.000907493
	NRP2	3.26793	0.00487928	0.0296439	ARHGEF11	5.59792	0.000110852	0.00101889
	EMR4P	3.23696	0.00838761	0.0389021	USP33	5.29959	9.39971e-05	0.000933489
	IRS1	3.23512	0.0125045	0.0466384	HPRT1	4.96227	0.000204849	0.00138273
	CDH2	3.17754	0.00763357	0.037413	MYL9	4.8344	0.000140023	0.0011513
	TAP2	3.12278	0.00862348	0.0391093	GLIS2	4.65843	0.00225399	0.00877227
	PDGFD	3.11029	0.00702687	0.0358677	GNAS	4.38272	0.000180863	0.00125461
	PDGFC	3.05037	0.00831084	0.0387839	SLC6A6	4.24254	0.00402956	0.0135468
	HRH1	3.04151	0.00493747	0.02981	GLI2	4.21662	0.0028076	0.0105011
	RAP1A	-3.16068	0.0038937	0.0264882	CPE	4.19008	0.00694088	0.0208226
	ARHGEF12	-3.25106	0.00484399	0.0296158	UBA52	4.1761	0.000370154	0.00207671
	NTRK3	-3.26556	0.00647898	0.0341987	TACR2	4.17153	0.00090691	0.00401831
	IL6ST	-3.29408	0.00288027	0.0222587	PREP	3.9632	0.0128147	0.033963
	KCNE3	-3.33773	0.00584876	0.031741	SLC1A4	3.95182	0.00758071	0.0224306
	GNG4	-3.43496	0.0074887	0.037413	PLXNA2	3.91386	0.00168611	0.00687171
	FEZ1	-3.56505	0.0112069	0.0433034	KHSRP	3.84909	0.000446	0.00234966
	STX1A	-3.69736	0.00858364	0.0391093	FGFR4	3.82856	0.0109283	0.030263
	MECP2	-3.9186	0.00381137	0.0264876	LIN7C	3.6258	0.00015623	0.00121606
	SRC	-4.35598	0.000714109	0.013404	DCN	3.57397	0.00594775	0.0181585
	NRXN2	-4.55287	0.00441868	0.0280819	SLC6A8	3.23481	0.00986516	0.0279552
	RUNX3	-4.68714	0.00713087	0.036065	PLXNA3	3.14443	0.0191825	0.0468184
	GFRA2	-4.764	0.0015443	0.0178356	SEMA4D	3.08429	0.00352457	0.0122791
	BAIAP2	-4.88032	0.00909274	0.0402097	MNX1	3.05131	0.00563011	0.017561
	ALDH9A1	-4.93597	0.0098183	0.0407059	CRK	3.02824	6.93634e-05	0.000907493
	SRGAP2	-5.00835	0.010108	0.0411172	GPR83	-3.01907	0.000119279	0.0010516
	NFATC3	-5.19267	0.000161889	0.0124437	CR1	-3.09807	7.39012e-05	0.000907493
	GPR133	-6.01189	0.00700025	0.0358677	ARHGEF12	-3.12263	6.93634e-05	0.000907493
	SYN1	-6.17417	0.000831734	0.0138527	SNPH	-3.18712	0.00420459	0.0140261
	ECEL1	-6.28386	0.0116984	0.0445239	B3GAT1	-3.22469	0.0033262	0.0118265
	ENPEP	-6.42302	0.000556243	0.0132807	PPP3CC	-3.29832	0.000429146	0.00230299
	CACNA1H	-6.92662	0.010698	0.0427036	PVR	-3.305	0.00030468	0.00181547
	NGFR	-7.1954	0.0100269	0.0411172	MYLK3	-3.403	6.93634e-05	0.000907493
	ABLIM2	-7.32162	0.00992231	0.0409613	TRPV1	-3.4327	0.0016725	0.00684853
	SLC6A9	-7.41118	0.00309571	0.0231818	SLC6A20	-3.45728	0.000162064	0.00122827
	MAP2K1	-7.58439	0.000217607	0.0126065	S1PR1	-3.51447	0.00500389	0.0160685
	PDGFRB	-7.8381	0.00285798	0.0222587	KCNH8	-3.53052	0.000303384	0.00181547
	PRKACA	-8.08411	0.000932644	0.0150156	PLXNA1	-3.54162	0.000563983	0.00278446
	NFATC4	-8.36033	0.00161116	0.0178356	PPP1R1B	-3.56801	0.00459808	0.0151055
	GPR44	-8.66718	0.00935832	0.0402097	GIT1	-3.61983	0.00223195	0.0087258
	PTPRS	-9.72765	0.00213118	0.0188874	TYRO3	-3.74645	0.000688448	0.00323271
	BDKRB1	-9.93601	0.00176283	0.0181159	ADORA2B	-3.77181	7.45495e-05	0.000907493
	KCNE4	-12.3076	0.00129481	0.0169025	GRM2	-3.77322	0.0146837	0.0379841
	SLC17A7	-13.4057	0.000428713	0.0128939	MCHR1	-3.8729	0.000109555	0.00101889
	EFNB1	-15.0307	0.000755587	0.0135166	GABRE	-3.88634	0.0103261	0.029061
	ID3	-16.2075	0.00236272	0.0195076	DAGLA	-3.91244	0.000175677	0.00125461
	AGTR1	-19.2377	0.000167461	0.0124437	MAP2K1	-3.92484	0.000171788	0.00125461
	GPR25	-22.3977	0.00658484	0.0341987	BAIAP2	-3.92956	0.000142616	0.0011513
	GRID1	-23.1901	0.00497338	0.0298403	GNAL	-3.96549	0.000143913	0.0011513
	CNTFR	-23.3621	0.00158454	0.0178356	PSPN	-3.97088	0.020339	0.0484103
	EDNRB	-51.2946	0.000483811	0.0129823	SHROOM2	-4.13057	0.00017114	0.00125461
	KLK1	-70.2294	0.00131462	0.0169323	SLC6A7	-4.24229	0.000177622	0.00125461
	BMP7	-2.85498	0.00256578	0.0208281	ADORA2A	-4.24868	0.00079541	0.00367505
	LIFR	-2.79638	0.00461369	0.0287151	LYNX1	-4.83815	7.8439e-05	0.000907493
	ROR1	-2.71181	0.0113703	0.0437599	DIO2	-4.96035	0.000344224	0.00198273
	ECE1	-2.7084	0.00432892	0.0280302	ARC	-4.96451	0.0108622	0.0302252
	P2RX7	-2.67996	0.0132752	0.04876	PTPRF	-4.98998	0.0138668	0.0365273
	GPR176	-2.52503	0.0119659	0.0451525	MAPT	-5.08402	0.00707442	0.0210769
	GNB5	-2.37557	0.000440475	0.0128939	KCNG2	-5.11489	0.00406651	0.0136181
	NR4A2	-2.31408	0.0104758	0.0421649	CALB2	-5.12631	0.00026384	0.00165187
	KCNJ14	-2.25651	0.00770724	0.037413	NRG1	-5.28748	0.000312459	0.00184412
	GLI3	-1.93578	0.00911193	0.0402097	SERPINB7	-5.39173	0.00318618	0.0115557
	SEMA5A	-1.86807	0.00655946	0.0341987	ETV4	-5.44949	0.00020809	0.00139372
	GNB1	-1.60609	0.00809354	0.0386616	CAMK2B	-5.48872	0.00990082	0.0279552
	CRKL	-1.50835	0.00563394	0.0314087	ARL2	-5.67472	0.0114968	0.0314344
	OPHN1	-1.48705	0.00184703	0.0182064	EPHA1	-5.95339	0.000140023	0.0011513
	SLC6A19	-1.36173	0.000326255	0.0126065	CCL20	-5.9645	8.16803e-05	0.000907493
	ARHGEF15	-1.28518	0.00438154	0.0280302	STXBP2	-5.97049	0.000647608	0.00309134
	SYT6	-1.27438	0.00348016	0.0252214	GNB2	-6.09785	0.00438675	0.0145217
	SLC29A4	-1.27018	0.000872593	0.0142869	SIGMAR1	-6.24058	0.0013017	0.00556766
	NAALAD2	-1.26757	0.00159135	0.0178356	PLXNB1	-6.37737	7.45495e-05	0.000907493
	EPHA5	-1.26373	0.00527425	0.030327	NXPH4	-6.56313	0.00015623	0.00121606
	CD40LG	-1.25324	8.69807e-05	0.0124437	PTN	-7.13334	0.00497926	0.0160525
	GRM5	-1.25324	8.69807e-05	0.0124437	LRP2	-7.23982	7.06599e-05	0.000907493
	PLXNC1	-1.24719	0.00437659	0.0280302	ROBO3	-7.49987	0.000597044	0.00290372
	CACNA1B	-1.24299	0.00852257	0.039018	INHA	-7.52732	0.000337093	0.0019679
	OTOF	-1.24299	0.00201356	0.0188006	ICA1	-8.03487	0.000274212	0.00168028
	GRM7	-1.2404	0.00765276	0.037413	KIF1A	-8.36446	6.93634e-05	0.000907493
	ADRA1B	-1.19559	0.00676624	0.0349529	GCHFR	-8.9407	0.000200959	0.00136716
	HOXA1	1.38322	0.00034328	0.0126975	HTR3B	-9.413	7.13082e-05	0.000907493
	KCNQ5	1.53291	0.0109853	0.0429626	NEFH	-9.65565	0.00116038	0.00501284
	RIMS3	1.6482	0.00511886	0.0303152	VGF	-9.96558	8.29768e-05	0.000907493
	EEF2K	1.65341	0.00917322	0.0402097	NRTN	-10.3838	0.0136471	0.0360584
	SOS1	1.88224	0.000738253	0.0134557	SLC6A9	-12.0314	0.000356541	0.00202665
	MYL3	2.00101	0.0136362	0.0495208	MAGI2	-13.9379	7.32529e-05	0.000907493
	SORT1	2.02853	0.00521977	0.0303152	ADRB3	-14.1664	9.27006e-05	0.000933489
	MAPK1	2.07701	0.004007	0.0266062	SLC6A14	-14.7564	7.32529e-05	0.000907493
	SNCA	2.09463	0.00167121	0.0179376	ADC	-15.6087	8.16803e-05	0.000907493
	LPHN2	2.23912	0.000140222	0.0124437	PTHLH	-18.6773	0.000457669	0.00236782
	ITPR3	2.33039	0.0121194	0.0455539	NPB	-21.2047	0.00693893	0.0208226
	MYL6	2.60843	0.00396737	0.0266062	SULT2B1	-25.9537	6.93634e-05	0.000907493
	WIPF1	2.78045	0.0117071	0.0445239	CADPS2	-2.97462	0.00052055	0.00263015
	NAV2	2.78273	0.00652851	0.0341987	SLC9A1	-2.95841	0.00971931	0.0277145
	NUDT14	2.92856	0.00769424	0.037413	FGFR3	-2.9555	0.0200259	0.0480622
	105 genes				GOT2	-2.94596	0.00146376	0.00619946
	*63 genes (FC>3, FC<3)				BMP2	-2.7643	0.0168884	0.042541
					CALCA	-2.73128	0.00471088	0.0153592
					PDE4C	-2.69571	0.00438092	0.0145217
					MAPKSP1	-2.69455	0.00844419	0.0245649
					FGF2	-2.63839	0.000828471	0.00374562
					TGFB3	-2.56718	0.00549267	0.0171945
					ITPR2	-2.51373	0.01413	0.0371075
					LIMK1	-2.50651	0.000438869	0.00234064
					PLAUR	-2.48739	0.00342344	0.0120238
					PTPRB	-2.40378	0.000363672	0.00205368
					TBXA2R	-2.28478	0.000313756	0.00184412
					LIN7B	-2.25777	0.014449	0.0377158
					KCNK6	-2.23328	0.0205309	0.0487327
					CNTN4	-2.16696	0.000685855	0.00323271
					SORL1	-2.14842	0.000456372	0.00236782
					SULT4A1	-2.06059	0.0127992	0.033963
					CA11	-2.03608	0.0181991	0.0447979
					VAT1	-1.85175	0.0117996	0.0319587
					SIAH1	-1.8444	0.00108777	0.0047228
					LIMK2	-1.77824	0.0163691	0.0414748
					ADRB2	-1.76467	0.00544924	0.0171205
					EPHA10	-1.65887	0.00943213	0.0270743
					TSC1	-1.55078	0.0199637	0.0480622
					LPHN3	-1.53359	0.00199144	0.00789269
					NALCN	-1.50475	0.00300272	0.011087
					NCAM1	-1.47004	0.00710424	0.021093
					SLC6A17	-1.46694	0.00322248	0.0116009
					CACNB4	-1.45075	0.000237262	0.00154131
					SYT2	-1.44584	0.0196901	0.0476534
					GFAP	-1.41317	0.00330287	0.011792
					CALCRL	-1.38231	0.000178919	0.00125461
					PTPRZ1	-1.37872	6.80669e-05	0.000907493
					GRIN2A	-1.37667	0.00263257	0.00993249
					STX1B	-1.34641	7.32529e-05	0.000907493
					SLC30A3	-1.34105	0.0194101	0.0472403
					NEU3	-1.3224	0.000820692	0.00374562
					NRXN1	-1.30384	7.32529e-05	0.000907493
					PCLO	-1.294	0.0175036	0.0437083
					KISS1R	-1.27164	0.000869312	0.00387157
					SLC6A10P	-1.26976	0.0178945	0.0444191
					TUBB1	-1.2415	8.1032e-05	0.000907493
					HRH4	-1.21695	0.0112751	0.0310245
					GRIN3A	-1.20725	8.03838e-05	0.000907493
					KCND3	-1.20725	8.03838e-05	0.000907493
					DSCAML1	-1.19773	0.00050175	0.00255007
					UNC80	-1.18898	0.000274861	0.00168028
					GRIK5	-1.13275	0.00126215	0.00542538
					STXBP5L	-1.11546	0.0177719	0.0442506
					CACNA1E	-1.11404	0.00386296	0.0130886
					DPYSL5	-1.11404	0.00386296	0.0130886
					OPRM1	-1.11404	0.00386296	0.0130886
					PCSK1	-1.11404	0.00386296	0.0130886
					SLC6A2	-1.11404	0.00386296	0.0130886
					CALCB	1.09388	0.0200953	0.0480951
					KCNAB1	1.33958	0.0108797	0.0302252
					NAV1	1.49325	0.00496499	0.0160525
					OSM	1.55116	0.00868112	0.0251694
					ATP1A2	1.56415	0.00246856	0.00946509
					ABLIM1	1.56765	0.0202956	0.0484103
					GPR124	1.60541	0.0200156	0.0480622
					CELSR1	1.64129	0.0145475	0.0378526
					RAB3GAP1	1.67578	0.00236678	0.00916996
					RAP1B	1.68384	0.0143608	0.0375992
					SSTR2	1.68515	0.00372747	0.0128821
					RGMB	1.70907	0.0149676	0.038603
					XRN1	1.75984	0.000669	0.00317591
					PTGS2	1.83661	0.0123	0.0331066
					CDC42	1.86945	0.00519383	0.0165589
					KCNG1	1.88374	0.00767276	0.0226255
					RAF1	1.9336	0.00671788	0.0202946
					CD44	1.96133	0.00986905	0.0279552
					MAPK1	1.97446	0.0123629	0.0331725
					GRIN2D	1.98561	0.00148775	0.00627031
					TAC1	2.0011	0.00318488	0.0115557
					TACR1	2.01783	0.00188967	0.00754448
					PARK7	2.14864	0.00325749	0.0116783
					CACNA1A	2.15382	0.00163296	0.0067506
					CHUK	2.26289	8.42733e-05	0.000908444
					GRINA	2.28291	0.000630753	0.00302762
					RAB8B	2.28959	0.000350058	0.00200298
					FOXO3	2.31125	7.32529e-05	0.000907493
					CD97	2.44987	0.000832361	0.00374562
					RHOB	2.45567	0.00369052	0.0128057
					CLN3	2.51452	0.0151841	0.038929
					PEBP1	2.52742	0.000569169	0.0027941
					ITSN1	2.58331	0.000462855	0.0023804
					OPN1SW	2.65623	0.00477441	0.0155078
					SERPINF1	2.65875	0.0116219	0.0316762
					B3GNT2	2.66403	0.00964346	0.0275892
					IGFBP5	2.73593	0.00305588	0.0112352
					SOD2	2.74029	0.00319007	0.0115557
					DMXL2	2.80025	0.000243744	0.00157161
					ROBO1	2.81325	0.0108142	0.0302252
					NTN1	2.82477	0.0185674	0.0455627
					PTPN1	2.8599	0.00292623	0.0108509
					PTK2B	2.87807	0.00159795	0.00663764
					CNTN2	2.96679	0.00457863	0.015099
					203 genes
					*102 genes (FC>3, FC<3)
